# Supplementary material for: Diiodido{2-(morpholin-4-yl)-N-[1-(2-pyrid­yl)ethyl­idene]ethanamine-κ3 N,N′,N′′}zinc
Source: Acta Crystallogr Sect E Struct Rep Online. 2011 Apr 22;67(Pt 5):m628. doi: 10.1107/S1600536811014656 (PMC3089331; doi:10.1107/S1600536811014656)
Supplement: Supplementary file 1 [file e-67-0m628-sup1.cif]

##############################################################################
#                                                                            #
# This CIF contains the data in a paper accepted for publication in          #
# Acta Crystallographica Section E. It conforms to the requirements of       #
# Notes for Authors for Acta Crystallographica Section E, and has been       #
# peer reviewed under the auspices of the IUCr Commission on Journals.       #
#                                                                            #
# Full details of the Crystallographic Information File format               #
# are given in the paper "The Crystallographic Information File (CIF):       #
# a New Standard Archive File for Crystallography" by S. R. Hall, F. H.      #
# Allen and I. D. Brown [Acta Cryst. (1991), A47, 655-685].                  #
#                                                                            #
# The current version of the core CIF dictionary is obtainable from          #
# ftp://ftp.iucr.org/pub/cif_core.dic.                                       #
#                                                                            #
# Software is freely available for graphical display of the structure(s)     #
# in this CIF. For information consult the CIF software page                 #
# http://www.iucr.org/resources/cif/software.                                #
#                                                                            #
# This file may be used for bona fide research purposes within the           #
# scientific community so long as proper attribution is given to the journal # 
# article from which it was obtained.                                        #
#                                                                            #
##############################################################################
data_I
_audit_creation_method     SHELXL97
_chemical_name_systematic
;
Diiodido{2-(morpholin-4-yl)-<i>N</i>-[1-(2-pyridyl)ethylidene]ethanamine-
\k^3^<i>N</i>,<i>N</i>',<i>N</i>''}zinc
;
_chemical_name_common     ?
_chemical_formula_moiety     'C13 H19 I2 N3 O Zn'
_chemical_formula_sum     'C13 H19 I2 N3 O Zn'
_chemical_formula_iupac     '[Zn I2 (C13 H19 N3 O)]'
_chemical_formula_weight     552.48
_chemical_melting_point     ?
_symmetry_cell_setting     triclinic
_symmetry_space_group_name_H-M     'P -1'
_symmetry_space_group_name_Hall     '-P 1'
loop_
    _symmetry_equiv_pos_as_xyz
    'x, y, z'
    '-x, -y, -z'
_cell_length_a     8.8874(3)
_cell_length_b     10.3117(4)
_cell_length_c     10.3643(4)
_cell_angle_alpha     68.8810(18)
_cell_angle_beta     81.959(2)
_cell_angle_gamma     66.3990(17)
_cell_volume     811.91(6)
_cell_formula_units_Z     2
_cell_measurement_reflns_used     6030
_cell_measurement_theta_min     2.29
_cell_measurement_theta_max     30.37
_cell_measurement_temperature     100(2)
_exptl_crystal_description     block
_exptl_crystal_colour     brown
_exptl_crystal_size_max     0.17
_exptl_crystal_size_mid     0.13
_exptl_crystal_size_min     0.09
_exptl_crystal_density_diffrn     2.260
_exptl_crystal_density_meas     ?
_exptl_crystal_density_method     'not measured'
_exptl_crystal_F_000     524
_exptl_absorpt_coefficient_mu     5.314
_exptl_absorpt_correction_type     multi-scan
_exptl_absorpt_process_details     '(SADABS; Sheldrick, 1996)'
_exptl_absorpt_correction_T_min     0.4653
_exptl_absorpt_correction_T_max     0.6463
_exptl_special_details
;
;
_diffrn_ambient_temperature     100(2)
_diffrn_radiation_type     MoK\a
_diffrn_radiation_wavelength     0.71073
_diffrn_radiation_source     'fine-focus sealed tube'
_diffrn_radiation_monochromator     graphite
_diffrn_measurement_device_type     'Bruker APEXII CCD'
_diffrn_measurement_method     '\f and \w'
_diffrn_detector_area_resol_mean     ?
_diffrn_reflns_number     7292
_diffrn_reflns_av_R_equivalents     0.0128
_diffrn_reflns_av_sigmaI/netI     0.0191
_diffrn_reflns_theta_min     2.11
_diffrn_reflns_theta_max     26.99
_diffrn_reflns_theta_full     26.99
_diffrn_measured_fraction_theta_max     0.992
_diffrn_measured_fraction_theta_full     0.992
_diffrn_reflns_limit_h_min     -11
_diffrn_reflns_limit_h_max     11
_diffrn_reflns_limit_k_min     -13
_diffrn_reflns_limit_k_max     13
_diffrn_reflns_limit_l_min     -13
_diffrn_reflns_limit_l_max     13
_refine_special_details
;
;
_reflns_number_total     3517
_reflns_number_gt     3260
_reflns_threshold_expression     I>2\s(I)
_refine_ls_structure_factor_coef     Fsqd
_refine_ls_matrix_type     full
_refine_ls_R_factor_all     0.0205
_refine_ls_R_factor_gt     0.0182
_refine_ls_wR_factor_gt     0.0438
_refine_ls_wR_factor_ref     0.0451
_refine_ls_goodness_of_fit_ref     1.048
_refine_ls_restrained_S_all     1.048
_refine_ls_number_reflns     3517
_refine_ls_number_parameters     182
_refine_ls_number_restraints     0
_refine_ls_hydrogen_treatment     constr
_refine_ls_weighting_scheme     calc
_refine_ls_weighting_details
       'calc w = 1/[\s^2^(Fo^2^)+(0.0197P)^2^+1.3278P] where P=(Fo^2^+2Fc^2^)/3'
_atom_sites_solution_hydrogens     geom
_atom_sites_solution_primary     direct
_atom_sites_solution_secondary     difmap
_refine_ls_shift/su_max     0.002
_refine_ls_shift/su_mean     0.000
_refine_diff_density_max     0.846
_refine_diff_density_min     -1.230
_refine_ls_extinction_method     none
_refine_ls_extinction_coef     ?
loop_
    _atom_type_symbol
    _atom_type_description
    _atom_type_scat_dispersion_real
    _atom_type_scat_dispersion_imag
    _atom_type_scat_source
    'C' 'C' 0.0033 0.0016
                         'International Tables Vol C Tables 4.2.6.8 and 6.1.1.4'
    'H' 'H' 0.0000 0.0000
                         'International Tables Vol C Tables 4.2.6.8 and 6.1.1.4'
    'N' 'N' 0.0061 0.0033
                         'International Tables Vol C Tables 4.2.6.8 and 6.1.1.4'
    'O' 'O' 0.0106 0.0060
                         'International Tables Vol C Tables 4.2.6.8 and 6.1.1.4'
    'Zn' 'Zn' 0.2839 1.4301
                         'International Tables Vol C Tables 4.2.6.8 and 6.1.1.4'
    'I' 'I' -0.4742 1.8119
                         'International Tables Vol C Tables 4.2.6.8 and 6.1.1.4'
_computing_data_collection     'APEX2 (Bruker, 2007)'
_computing_cell_refinement     'SAINT (Bruker, 2007)'
_computing_data_reduction     'SAINT (Bruker, 2007)'
_computing_structure_solution     'SHELXS97 (Sheldrick, 2008)'
_computing_structure_refinement     'SHELXL97 (Sheldrick, 2008)'
_computing_molecular_graphics     'X-SEED (Barbour, 2001)'
_computing_publication_material
;
SHELXL97 (Sheldrick, 2008) and publCIF (Westrip, 2010)
;
loop_
    _atom_site_type_symbol
    _atom_site_label
    _atom_site_fract_x
    _atom_site_fract_y
    _atom_site_fract_z
    _atom_site_U_iso_or_equiv
    _atom_site_adp_type
    _atom_site_calc_flag
    _atom_site_refinement_flags
    _atom_site_occupancy
    _atom_site_symmetry_multiplicity
    _atom_site_disorder_assembly
    _atom_site_disorder_group
    Zn Zn1 0.77476(4) 0.81170(3) 0.66161(3) 0.01267(7) Uani d . 1 1 . .
    I I1 0.64389(2) 1.103488(18) 0.584395(17) 0.01508(5) Uani d . 1 1 . .
    I I2 1.05998(2) 0.694938(19) 0.791314(17) 0.01566(5) Uani d . 1 1 . .
    O O1 0.3717(2) 0.8562(2) 1.0506(2) 0.0212(4) Uani d . 1 1 . .
    N N1 0.8699(3) 0.8016(2) 0.4558(2) 0.0135(4) Uani d . 1 1 . .
    N N2 0.7235(3) 0.6403(2) 0.6380(2) 0.0137(4) Uani d . 1 1 . .
    N N3 0.6122(3) 0.7619(2) 0.8469(2) 0.0137(4) Uani d . 1 1 . .
    C C1 0.9527(3) 0.8810(3) 0.3702(3) 0.0161(5) Uani d . 1 1 . .
    H H1 0.9697 0.9537 0.3959 0.019 Uiso calc R 1 1 . .
    C C2 1.0153(3) 0.8615(3) 0.2446(3) 0.0181(5) Uani d . 1 1 . .
    H H2 1.0767 0.9176 0.1868 0.022 Uiso calc R 1 1 . .
    C C3 0.9859(3) 0.7587(3) 0.2062(3) 0.0190(6) Uani d . 1 1 . .
    H H3 1.0239 0.7455 0.1197 0.023 Uiso calc R 1 1 . .
    C C4 0.9002(3) 0.6744(3) 0.2951(3) 0.0165(5) Uani d . 1 1 . .
    H H4 0.8797 0.6024 0.2709 0.020 Uiso calc R 1 1 . .
    C C5 0.8456(3) 0.6981(3) 0.4199(3) 0.0145(5) Uani d . 1 1 . .
    C C6 0.7574(3) 0.6108(3) 0.5253(3) 0.0139(5) Uani d . 1 1 . .
    C C7 0.7137(3) 0.5006(3) 0.4920(3) 0.0181(5) Uani d . 1 1 . .
    H H7A 0.6732 0.4412 0.5754 0.027 Uiso calc R 1 1 . .
    H H7B 0.8112 0.4336 0.4582 0.027 Uiso calc R 1 1 . .
    H H7C 0.6280 0.5547 0.4204 0.027 Uiso calc R 1 1 . .
    C C8 0.6366(3) 0.5663(3) 0.7513(3) 0.0161(5) Uani d . 1 1 . .
    H H8A 0.6837 0.4566 0.7693 0.019 Uiso calc R 1 1 . .
    H H8B 0.5189 0.6052 0.7275 0.019 Uiso calc R 1 1 . .
    C C9 0.6557(3) 0.5993(3) 0.8785(3) 0.0150(5) Uani d . 1 1 . .
    H H9A 0.5839 0.5643 0.9531 0.018 Uiso calc R 1 1 . .
    H H9B 0.7707 0.5435 0.9119 0.018 Uiso calc R 1 1 . .
    C C10 0.4339(3) 0.8512(3) 0.8159(3) 0.0157(5) Uani d . 1 1 . .
    H H10A 0.4008 0.8254 0.7440 0.019 Uiso calc R 1 1 . .
    H H10B 0.4152 0.9594 0.7782 0.019 Uiso calc R 1 1 . .
    C C11 0.3273(3) 0.8231(3) 0.9429(3) 0.0177(5) Uani d . 1 1 . .
    H H11A 0.2107 0.8864 0.9174 0.021 Uiso calc R 1 1 . .
    H H11B 0.3391 0.7166 0.9766 0.021 Uiso calc R 1 1 . .
    C C12 0.5400(3) 0.7684(3) 1.0885(3) 0.0188(6) Uani d . 1 1 . .
    H H12A 0.5561 0.6608 1.1276 0.023 Uiso calc R 1 1 . .
    H H12B 0.5690 0.7960 1.1610 0.023 Uiso calc R 1 1 . .
    C C13 0.6531(3) 0.7918(3) 0.9652(3) 0.0168(5) Uani d . 1 1 . .
    H H13A 0.6466 0.8967 0.9338 0.020 Uiso calc R 1 1 . .
    H H13B 0.7676 0.7247 0.9950 0.020 Uiso calc R 1 1 . .
loop_
    _atom_site_aniso_label
    _atom_site_aniso_U_11
    _atom_site_aniso_U_22
    _atom_site_aniso_U_33
    _atom_site_aniso_U_12
    _atom_site_aniso_U_13
    _atom_site_aniso_U_23
    Zn1 0.01377(14) 0.01207(14) 0.01168(14) -0.00432(11) 0.00086(11)
                                                                    -0.00440(11)
    I1 0.01607(9) 0.01218(8) 0.01448(9) -0.00349(6) 0.00078(6) -0.00401(6)
    I2 0.01406(9) 0.01676(9) 0.01511(9) -0.00421(7) -0.00121(6) -0.00553(7)
    O1 0.0184(10) 0.0264(11) 0.0200(10) -0.0062(8) 0.0039(8) -0.0130(9)
    N1 0.0131(10) 0.0134(10) 0.0120(10) -0.0034(8) 0.0003(8) -0.0039(8)
    N2 0.0130(10) 0.0110(10) 0.0147(11) -0.0028(8) -0.0011(8) -0.0033(8)
    N3 0.0150(11) 0.0130(10) 0.0116(10) -0.0047(9) 0.0001(8) -0.0032(8)
    C1 0.0148(12) 0.0163(12) 0.0164(13) -0.0051(10) -0.0007(10) -0.0051(10)
    C2 0.0142(12) 0.0194(13) 0.0178(13) -0.0053(11) 0.0010(10) -0.0047(11)
    C3 0.0171(13) 0.0214(14) 0.0138(13) -0.0024(11) 0.0017(10) -0.0067(11)
    C4 0.0153(13) 0.0178(13) 0.0160(13) -0.0034(10) -0.0007(10) -0.0084(11)
    C5 0.0108(12) 0.0140(12) 0.0160(13) -0.0014(10) -0.0011(9) -0.0053(10)
    C6 0.0116(12) 0.0123(12) 0.0159(13) -0.0012(10) -0.0012(9) -0.0057(10)
    C7 0.0187(13) 0.0189(13) 0.0185(14) -0.0070(11) 0.0010(10) -0.0085(11)
    C8 0.0176(13) 0.0155(12) 0.0165(13) -0.0077(10) 0.0038(10) -0.0064(10)
    C9 0.0167(13) 0.0123(12) 0.0135(13) -0.0048(10) 0.0009(10) -0.0028(10)
    C10 0.0145(12) 0.0169(12) 0.0148(13) -0.0042(10) 0.0003(10) -0.0061(10)
    C11 0.0151(13) 0.0192(13) 0.0186(14) -0.0055(11) 0.0020(10) -0.0079(11)
    C12 0.0183(13) 0.0256(14) 0.0123(13) -0.0071(11) 0.0008(10) -0.0076(11)
    C13 0.0181(13) 0.0197(13) 0.0124(13) -0.0064(11) 0.0018(10) -0.0067(10)
_geom_special_details
;
;
loop_
    _geom_bond_atom_site_label_1
    _geom_bond_atom_site_label_2
    _geom_bond_site_symmetry_2
    _geom_bond_distance
    _geom_bond_publ_flag
    Zn1 N1 . 2.205(2) y
    Zn1 N2 . 2.093(2) y
    Zn1 N3 . 2.269(2) y
    Zn1 I1 . 2.6018(4) y
    Zn1 I2 . 2.6506(4) y
    O1 C11 . 1.423(3) ?
    O1 C12 . 1.426(3) ?
    N1 C1 . 1.332(3) ?
    N1 C5 . 1.349(3) ?
    N2 C6 . 1.277(3) ?
    N2 C8 . 1.459(3) ?
    N3 C9 . 1.479(3) ?
    N3 C13 . 1.490(3) ?
    N3 C10 . 1.491(3) ?
    C1 C2 . 1.394(4) ?
    C1 H1 . 0.9500 ?
    C2 C3 . 1.380(4) ?
    C2 H2 . 0.9500 ?
    C3 C4 . 1.394(4) ?
    C3 H3 . 0.9500 ?
    C4 C5 . 1.387(4) ?
    C4 H4 . 0.9500 ?
    C5 C6 . 1.495(4) ?
    C6 C7 . 1.495(4) ?
    C7 H7A . 0.9800 ?
    C7 H7B . 0.9800 ?
    C7 H7C . 0.9800 ?
    C8 C9 . 1.521(4) ?
    C8 H8A . 0.9900 ?
    C8 H8B . 0.9900 ?
    C9 H9A . 0.9900 ?
    C9 H9B . 0.9900 ?
    C10 C11 . 1.521(4) ?
    C10 H10A . 0.9900 ?
    C10 H10B . 0.9900 ?
    C11 H11A . 0.9900 ?
    C11 H11B . 0.9900 ?
    C12 C13 . 1.521(4) ?
    C12 H12A . 0.9900 ?
    C12 H12B . 0.9900 ?
    C13 H13A . 0.9900 ?
    C13 H13B . 0.9900 ?
loop_
    _geom_angle_atom_site_label_1
    _geom_angle_atom_site_label_2
    _geom_angle_atom_site_label_3
    _geom_angle_site_symmetry_1
    _geom_angle_site_symmetry_3
    _geom_angle
    _geom_angle_publ_flag
    N2 Zn1 N1 . . 74.71(8) ?
    N2 Zn1 N3 . . 78.31(8) ?
    N1 Zn1 N3 . . 151.54(8) ?
    N2 Zn1 I1 . . 137.01(6) ?
    N1 Zn1 I1 . . 95.53(6) ?
    N3 Zn1 I1 . . 98.03(6) ?
    N2 Zn1 I2 . . 109.52(6) ?
    N1 Zn1 I2 . . 98.21(6) ?
    N3 Zn1 I2 . . 99.18(6) ?
    I1 Zn1 I2 . . 113.325(12) ?
    C11 O1 C12 . . 110.8(2) ?
    C1 N1 C5 . . 118.9(2) ?
    C1 N1 Zn1 . . 126.70(18) ?
    C5 N1 Zn1 . . 114.34(17) ?
    C6 N2 C8 . . 122.6(2) ?
    C6 N2 Zn1 . . 120.65(18) ?
    C8 N2 Zn1 . . 116.61(16) ?
    C9 N3 C13 . . 111.1(2) ?
    C9 N3 C10 . . 112.5(2) ?
    C13 N3 C10 . . 107.4(2) ?
    C9 N3 Zn1 . . 100.98(15) ?
    C13 N3 Zn1 . . 111.80(16) ?
    C10 N3 Zn1 . . 113.10(15) ?
    N1 C1 C2 . . 122.6(3) ?
    N1 C1 H1 . . 118.7 ?
    C2 C1 H1 . . 118.7 ?
    C3 C2 C1 . . 118.3(3) ?
    C3 C2 H2 . . 120.8 ?
    C1 C2 H2 . . 120.8 ?
    C2 C3 C4 . . 119.6(3) ?
    C2 C3 H3 . . 120.2 ?
    C4 C3 H3 . . 120.2 ?
    C5 C4 C3 . . 118.4(3) ?
    C5 C4 H4 . . 120.8 ?
    C3 C4 H4 . . 120.8 ?
    N1 C5 C4 . . 122.1(2) ?
    N1 C5 C6 . . 114.8(2) ?
    C4 C5 C6 . . 123.1(2) ?
    N2 C6 C5 . . 115.4(2) ?
    N2 C6 C7 . . 125.4(2) ?
    C5 C6 C7 . . 119.2(2) ?
    C6 C7 H7A . . 109.5 ?
    C6 C7 H7B . . 109.5 ?
    H7A C7 H7B . . 109.5 ?
    C6 C7 H7C . . 109.5 ?
    H7A C7 H7C . . 109.5 ?
    H7B C7 H7C . . 109.5 ?
    N2 C8 C9 . . 107.5(2) ?
    N2 C8 H8A . . 110.2 ?
    C9 C8 H8A . . 110.2 ?
    N2 C8 H8B . . 110.2 ?
    C9 C8 H8B . . 110.2 ?
    H8A C8 H8B . . 108.5 ?
    N3 C9 C8 . . 111.1(2) ?
    N3 C9 H9A . . 109.4 ?
    C8 C9 H9A . . 109.4 ?
    N3 C9 H9B . . 109.4 ?
    C8 C9 H9B . . 109.4 ?
    H9A C9 H9B . . 108.0 ?
    N3 C10 C11 . . 112.5(2) ?
    N3 C10 H10A . . 109.1 ?
    C11 C10 H10A . . 109.1 ?
    N3 C10 H10B . . 109.1 ?
    C11 C10 H10B . . 109.1 ?
    H10A C10 H10B . . 107.8 ?
    O1 C11 C10 . . 111.4(2) ?
    O1 C11 H11A . . 109.3 ?
    C10 C11 H11A . . 109.3 ?
    O1 C11 H11B . . 109.3 ?
    C10 C11 H11B . . 109.3 ?
    H11A C11 H11B . . 108.0 ?
    O1 C12 C13 . . 111.7(2) ?
    O1 C12 H12A . . 109.3 ?
    C13 C12 H12A . . 109.3 ?
    O1 C12 H12B . . 109.3 ?
    C13 C12 H12B . . 109.3 ?
    H12A C12 H12B . . 107.9 ?
    N3 C13 C12 . . 113.3(2) ?
    N3 C13 H13A . . 108.9 ?
    C12 C13 H13A . . 108.9 ?
    N3 C13 H13B . . 108.9 ?
    C12 C13 H13B . . 108.9 ?
    H13A C13 H13B . . 107.7 ?
loop_
    _geom_hbond_atom_site_label_D
    _geom_hbond_atom_site_label_H
    _geom_hbond_atom_site_label_A
    _geom_hbond_site_symmetry_A
    _geom_hbond_distance_DH
    _geom_hbond_distance_HA
    _geom_hbond_distance_DA
    _geom_hbond_angle_DHA
    C13 H13A O1 2_677 0.99 2.55 3.491(3) 159
data_global
_journal_date_recd_electronic     2011-04-14
_journal_date_accepted     2011-04-19
_journal_name_full     'Acta Crystallographica, Section E'
_journal_year     2011
_journal_volume     67
_journal_issue      5
_journal_page_first     m628
_journal_page_last     m628
_journal_paper_category     QM
_journal_coeditor_code     HY2422
_publ_contact_author_name     'Hamid Khaledi'
_publ_contact_author_address
;
Department of Chemistry
University of Malaya
50603 Kuala Lumpur
Malaysia
;
_publ_contact_author_email     khaledi@siswa.um.edu.my
_publ_contact_author_fax     '603-79674193'
_publ_contact_author_phone     '603-79674246'
_publ_section_title
;\
Diiodido{2-(morpholin-4-yl)-<i>N</i>-[1-(2-pyridyl)ethylidene]ethanamine-\
\k^3^<i>N</i>,<i>N</i>',<i>N</i>''}zinc
;
loop_
    _publ_author_name
    _publ_author_address
    'Suleiman Gwaram, Nura'
;
Department of Chemistry
University of Malaya
50603 Kuala Lumpur
Malaysia
;
    'Khaledi, Hamid'
;
Department of Chemistry
University of Malaya
50603 Kuala Lumpur
Malaysia
;
    'Mohd Ali, Hapipah'
;
Department of Chemistry
University of Malaya
50603 Kuala Lumpur
Malaysia
;
