# Supplementary material for: Diiodido{2-(morpholin-4-yl)-N-[1-(2-pyrid­yl)ethyl­idene]ethanamine-κ3 N,N′,N′′}zinc
Source: Acta Crystallogr Sect E Struct Rep Online. 2011 Apr 22;67(Pt 5):m628. doi: 10.1107/S1600536811014656 (PMC3089331; doi:10.1107/S1600536811014656)
Supplement: Supplementary file 2 [file e-67-0m628-Isup2.hkl]

# 
# h,k,l, Fc-squared, Fo-squared, sigma(Fo-squared) and status flag 
# 
data_I
_shelx_title ' sad in P-1' 
_shelx_refln_list_code          4 
_shelx_F_calc_maximum      237.17 
_exptl_crystal_F_000       524.00 
_reflns_d_resolution_high  0.7829 
 
loop_ 
 _symmetry_equiv_pos_as_xyz 
 'x, y, z' 
 '-x, -y, -z' 
 
_cell_length_a     8.8874 
_cell_length_b    10.3117 
_cell_length_c    10.3643 
_cell_angle_alpha  68.881 
_cell_angle_beta   81.959 
_cell_angle_gamma  66.399 
 
_shelx_F_squared_multiplier     1.000 
 
loop_ 
 _refln_index_h 
 _refln_index_k 
 _refln_index_l 
 _refln_F_squared_calc 
 _refln_F_squared_meas 
 _refln_F_squared_sigma 
 _refln_observed_status 
   1   0   0      409.75      451.70     17.91 o 
   2   0   0       34.10       36.78      2.91 o 
   3   0   0    17867.76    18434.00    184.33 o 
   4   0   0     1900.75     1963.69     25.52 o 
   5   0   0      532.78      555.37     20.86 o 
   6   0   0      158.02      203.83     10.32 o 
   7   0   0    12596.53    13355.16    168.51 o 
   8   0   0        0.23       11.81      5.25 o 
   9   0   0       11.39        9.25     13.29 o 
  10   0   0     3706.41     3837.30    113.83 o 
 -10   1   0      471.37      521.77     39.29 o 
  -9   1   0      848.52      902.82     33.51 o 
  -8   1   0      758.76      827.09     22.87 o 
  -7   1   0     4742.32     4988.68     72.50 o 
  -6   1   0      111.91      105.70      8.78 o 
  -5   1   0     1623.14     1644.18     28.59 o 
  -4   1   0    21744.06    22250.50    266.36 o 
  -3   1   0     5447.12     5378.08     68.84 o 
  -2   1   0       67.88      101.19      6.36 o 
  -1   1   0     1909.35     1960.73     36.00 o 
   0   1   0     2838.81     2879.92     27.72 o 
   1   1   0     7360.05     7375.37     76.86 o 
   2   1   0     1943.35     1886.60     22.48 o 
   3   1   0    26000.90    24501.42    511.71 o 
   4   1   0     4632.18     4503.54     49.65 o 
   5   1   0     1290.06     1332.64     19.98 o 
   6   1   0     7779.92     8002.76     77.89 o 
   7   1   0       59.03       66.70      6.41 o 
   8   1   0     1511.91     1602.01     24.62 o 
   9   1   0      895.75      903.13     45.07 o 
  10   1   0     2693.12     2800.11     91.30 o 
  -9   2   0      608.21      668.34     23.28 o 
  -8   2   0     2169.37     2384.73     44.73 o 
  -7   2   0     1408.86     1468.76     31.04 o 
  -6   2   0     1944.64     2020.31     36.55 o 
  -5   2   0    10538.89    10680.03    136.03 o 
  -4   2   0     1120.80     1042.17     21.04 o 
  -3   2   0       18.85       16.33      3.30 o 
  -2   2   0    12169.87    12297.75    119.40 o 
  -1   2   0    21018.60    22221.88    214.26 o 
   0   2   0    18910.58    19498.38    182.12 o 
   1   2   0      748.11      777.96     20.34 o 
   2   2   0    45700.00    46772.57   1118.61 o 
   3   2   0      935.16      899.48     25.14 o 
   4   2   0      761.50      702.19     10.89 o 
   5   2   0    17248.38    17361.08    156.14 o 
   6   2   0     1805.70     1757.63     22.71 o 
   7   2   0      596.40      606.01     12.94 o 
   8   2   0       44.17       52.55      5.73 o 
   9   2   0     2911.42     3001.71     61.82 o 
  10   2   0        5.72       -3.47     13.29 o 
  -9   3   0     6046.72     6575.60     99.26 o 
  -8   3   0      106.45       98.51     23.11 o 
  -7   3   0      169.48      204.68     13.68 o 
  -6   3   0     2397.58     2398.19     47.38 o 
  -5   3   0      615.42      577.83     17.16 o 
  -4   3   0      853.50      951.00     16.09 o 
  -3   3   0        5.72       13.56      3.04 o 
  -2   3   0    27159.47    26851.89    256.77 o 
  -1   3   0      844.21      878.42     16.51 o 
   0   3   0     1950.59     1953.37     22.12 o 
   1   3   0    29070.90    28816.62    272.48 o 
   2   3   0       51.56       64.62      4.19 o 
   3   3   0       47.52       63.59     12.13 o 
   4   3   0      706.97      779.09     34.67 o 
   5   3   0    20422.51    20540.44    215.58 o 
   6   3   0      169.07      188.29      7.17 o 
   7   3   0      120.28      127.89      9.67 o 
   8   3   0     9553.33     9731.59    113.45 o 
   9   3   0      384.31      353.30     20.20 o 
  10   3   0       13.44       10.92      9.60 o 
  11   3   0        0.03        5.20     15.02 o 
  -8   4   0       61.50       64.14     14.45 o 
  -7   4   0      502.95      532.90     29.76 o 
  -6   4   0     9184.47     9193.92    124.60 o 
  -5   4   0     2146.07     2178.78     39.22 o 
  -4   4   0       36.82       57.38      7.14 o 
  -3   4   0     7668.11     7459.30     77.57 o 
  -2   4   0      102.38      119.86      7.07 o 
  -1   4   0     2419.79     2409.02     27.17 o 
   0   4   0     4490.50     4462.37     54.51 o 
   1   4   0    25427.78    25327.54    281.41 o 
   2   4   0     2261.85     2289.39     45.07 o 
   3   4   0      285.55      276.96      8.39 o 
   4   4   0    11960.45    11756.67    145.40 o 
   5   4   0     1198.04     1157.13     25.48 o 
   6   4   0     4097.64     4063.85     66.13 o 
   7   4   0     2333.95     2416.90     35.09 o 
   8   4   0     5318.19     5319.98     88.18 o 
   9   4   0       11.87       20.30     12.13 o 
  10   4   0      354.43      363.79     21.38 o 
  11   4   0     2726.14     2806.65     63.23 o 
  -7   5   0     2718.38     2720.95     73.38 o 
  -6   5   0        1.76       23.11     10.40 o 
  -5   5   0      124.87      130.59     15.60 o 
  -4   5   0     4522.67     4251.02     91.87 o 
  -3   5   0     2064.13     1958.23     50.27 o 
  -2   5   0     8162.32     8196.50     80.97 o 
  -1   5   0      592.65      604.33     15.37 o 
   0   5   0     6879.79     6599.34     66.83 o 
   1   5   0     1364.61     1482.48     19.95 o 
   2   5   0     1827.65     1833.26     23.81 o 
   3   5   0    22528.43    21881.47    347.98 o 
   4   5   0     3834.54     3793.31     46.44 o 
   5   5   0     2050.85     2139.38     39.12 o 
   6   5   0      892.16      854.42     22.95 o 
   7   5   0     2426.02     2426.08     46.90 o 
   8   5   0      853.12      860.43     26.47 o 
   9   5   0     2333.03     2366.27     50.77 o 
  10   5   0     3553.70     3589.44     70.41 o 
  11   5   0      403.51      400.52     23.25 o 
  -6   6   0      179.55      217.84     21.96 o 
  -5   6   0       67.31       75.12     14.45 o 
  -4   6   0     6865.10     6516.07    132.32 o 
  -3   6   0        0.58       12.71      8.09 o 
  -2   6   0       52.11       57.85      5.10 o 
  -1   6   0    21176.95    20714.84    195.88 o 
   0   6   0      122.32      144.38      7.32 o 
   1   6   0     1136.88     1162.53     20.42 o 
   2   6   0      147.11      192.19     11.25 o 
   3   6   0     7711.64     7703.97     80.45 o 
   4   6   0       11.16       20.86      4.52 o 
   5   6   0     1563.31     1554.08     25.44 o 
   6   6   0    17459.21    17543.78    240.86 o 
   7   6   0        1.18       10.47      6.39 o 
   8   6   0        0.64       -0.73      6.80 o 
   9   6   0     1323.63     1369.87     36.25 o 
  10   6   0      470.04      448.00     22.61 o 
  11   6   0       65.31       68.02     24.85 o 
  -6   7   0       14.90       18.49     12.71 o 
  -5   7   0     3212.37     3084.98     79.16 o 
  -4   7   0      838.74      769.66     33.51 o 
  -3   7   0      284.68      272.15     20.80 o 
  -2   7   0       66.47       64.14     12.13 o 
  -1   7   0     6374.62     6269.65     66.25 o 
   0   7   0      170.62      190.76      8.84 o 
   1   7   0      212.82      213.77      9.14 o 
   2   7   0    11554.55    11377.01    100.81 o 
   3   7   0     3263.88     3365.62     40.97 o 
   4   7   0      758.14      795.45     16.09 o 
   5   7   0     4644.89     4639.18     48.56 o 
   6   7   0     1116.52     1122.81     27.81 o 
   7   7   0      201.75      219.71     14.14 o 
   8   7   0      434.87      460.44     19.91 o 
   9   7   0     4897.81     5034.71     86.66 o 
  10   7   0     1059.14     1091.63     59.23 o 
  -5   8   0     1244.70     1224.98     46.80 o 
  -4   8   0      281.42      297.00     24.27 o 
  -3   8   0      214.42      212.06     21.38 o 
  -2   8   0     2311.69     2275.45     61.83 o 
  -1   8   0     1375.20     1319.16     42.18 o 
   0   8   0     1471.87     1441.68     22.76 o 
   1   8   0     6583.30     6426.61     69.39 o 
   2   8   0     1795.32     1810.94     23.64 o 
   3   8   0     1164.92     1243.56     18.67 o 
   4   8   0      951.18      956.12     23.06 o 
   5   8   0     4396.86     4419.01     66.95 o 
   6   8   0      830.76      858.30     19.35 o 
   7   8   0     1896.60     1986.32     32.59 o 
   8   8   0     4531.96     4537.76     99.10 o 
   9   8   0      411.19      409.45     20.49 o 
  10   8   0      257.29      290.76     19.25 o 
  -3   9   0     5471.08     5038.59    114.99 o 
  -2   9   0       49.42       22.53     11.56 o 
  -1   9   0      373.19      340.91     24.85 o 
   0   9   0     1049.93      984.03     37.56 o 
   1   9   0      671.95      644.75     13.95 o 
   2   9   0       39.94       45.02      6.09 o 
   3   9   0      317.62      338.88     10.68 o 
   4   9   0    13353.75    13535.10    121.30 o 
   5   9   0      138.08      136.87      9.31 o 
   6   9   0       23.77       30.17      7.96 o 
   7   9   0     3423.62     3471.54     78.01 o 
   8   9   0       33.18       44.49     13.87 o 
   9   9   0       24.41       17.33     12.13 o 
  10   9   0      301.69      326.47     24.85 o 
  -2  10   0      142.80      142.72     20.22 o 
  -1  10   0       37.46       17.91     12.71 o 
   0  10   0     7051.37     6645.51    140.41 o 
   1  10   0     1246.80     1172.40     42.76 o 
   2  10   0        2.18        3.81      5.65 o 
   3  10   0      815.64      820.77     18.76 o 
   4  10   0      405.18      396.40     13.99 o 
   5  10   0      218.76      235.79     12.00 o 
   6  10   0      430.10      422.96     24.85 o 
   7  10   0     6241.50     6577.32    128.85 o 
   8  10   0      335.33      394.07     26.00 o 
   9  10   0        0.84      -10.40     10.40 o 
   0  11   0       76.94       76.85     17.91 o 
   1  11   0      147.38      126.54     19.07 o 
   2  11   0     3238.22     3140.45     81.47 o 
   3  11   0     1803.47     1819.42     30.63 o 
   4  11   0     1297.83     1358.90     26.05 o 
   5  11   0       96.10      106.62      9.64 o 
   6  11   0     2289.90     2324.57     62.40 o 
   7  11   0       35.09        9.25      6.93 o 
   8  11   0      430.94      454.74     29.47 o 
   2  12   0     3469.29     3631.02     93.61 o 
   3  12   0       17.30        7.51     12.13 o 
   4  12   0       15.67       16.41     14.22 o 
   5  12   0     3789.94     3881.79     89.56 o 
   6  12   0        1.53        4.04     12.71 o 
  -7 -11   1      252.17      293.53     24.27 o 
  -6 -11   1      117.73      123.39     13.46 o 
  -5 -11   1     1322.37     1318.38     27.01 o 
  -4 -11   1     1509.74     1551.80     29.10 o 
  -3 -11   1      389.73      406.50     15.56 o 
  -2 -11   1     3960.36     3684.18     93.03 o 
  -1 -11   1     3691.50     3506.79     91.30 o 
   0 -11   1      444.00      435.10     31.20 o 
  -9 -10   1      575.88      628.09     33.51 o 
  -8 -10   1     3241.95     3355.98     81.47 o 
  -7 -10   1      124.50      128.28     18.49 o 
  -6 -10   1      672.27      661.03     32.94 o 
  -5 -10   1     3105.99     3177.40     53.70 o 
  -4 -10   1      253.34      254.48     16.26 o 
  -3 -10   1     1266.63     1278.35     24.63 o 
  -2 -10   1      134.52      129.43     10.35 o 
  -1 -10   1      600.11      578.40     31.78 o 
   0 -10   1     2278.61     2200.92     65.29 o 
   1 -10   1      805.13      734.99     36.98 o 
   2 -10   1     2695.86     2532.58     73.96 o 
  -9  -9   1      776.16      843.04     35.82 o 
  -8  -9   1       60.71       57.20     15.02 o 
  -7  -9   1     5019.86     5252.76     77.96 o 
  -6  -9   1      220.81      217.70     15.10 o 
  -5  -9   1     3845.92     3827.40     59.81 o 
  -4  -9   1      827.60      835.37     23.08 o 
  -3  -9   1      529.60      509.38     15.09 o 
  -2  -9   1     6139.53     6043.00     69.00 o 
  -1  -9   1      420.77      436.13     14.14 o 
   0  -9   1     5122.75     4852.53    108.63 o 
   1  -9   1     1072.17      994.43     40.45 o 
   2  -9   1     1329.23     1253.87     46.80 o 
   3  -9   1     2294.40     2170.29     65.87 o 
 -10  -8   1     2262.64     2440.71     65.29 o 
  -9  -8   1     1151.68     1133.10     41.03 o 
  -8  -8   1       51.10       51.43     13.29 o 
  -7  -8   1       96.54      103.40     11.19 o 
  -6  -8   1     1567.82     1605.38     33.25 o 
  -5  -8   1      159.72      175.26     12.46 o 
  -4  -8   1     5260.17     5286.85     61.29 o 
  -3  -8   1     5328.68     5415.72     62.26 o 
  -2  -8   1      798.94      801.83     14.96 o 
  -1  -8   1     2011.29     2015.36     27.77 o 
   0  -8   1      554.51      523.86     14.36 o 
   1  -8   1     1088.53     1049.90     38.71 o 
   2  -8   1      662.93      626.36     31.20 o 
   3  -8   1     5305.60     4936.31    110.94 o 
   4  -8   1     3212.31     3083.25     80.89 o 
 -10  -7   1     1177.73     1278.72     43.91 o 
  -9  -7   1      879.91      893.00     21.89 o 
  -8  -7   1     2152.88     2176.79     41.10 o 
  -7  -7   1     5985.27     5988.90     72.35 o 
  -6  -7   1       94.27       92.32      6.89 o 
  -5  -7   1     3464.89     3453.68     38.57 o 
  -4  -7   1       14.21       18.28      5.97 o 
  -3  -7   1     2493.67     2412.03     32.21 o 
  -2  -7   1     4197.53     4184.92     49.02 o 
  -1  -7   1     3605.57     3598.05     43.34 o 
   0  -7   1    12510.88    12391.12    123.62 o 
   1  -7   1       19.60       25.94      7.23 o 
   2  -7   1     2267.99     2161.05     58.36 o 
   3  -7   1     1032.66     1060.30     39.29 o 
   4  -7   1       40.28       25.42     11.56 o 
   5  -7   1     3184.54     2967.68     78.01 o 
 -10  -6   1      409.69      398.89     16.54 o 
  -9  -6   1     3106.76     3211.65     67.32 o 
  -8  -6   1      838.17      843.90     25.83 o 
  -7  -6   1     3091.22     3127.82     76.56 o 
  -6  -6   1     2213.40     2287.41     28.60 o 
  -5  -6   1      449.51      453.44     10.92 o 
  -4  -6   1     9028.80     8840.32     81.96 o 
  -3  -6   1     1824.25     1848.79     25.78 o 
  -2  -6   1     4760.59     4539.94     51.11 o 
  -1  -6   1     2699.35     2753.67     40.64 o 
   0  -6   1      783.08      769.12     20.03 o 
   1  -6   1     6949.51     6726.29     70.70 o 
   2  -6   1     1128.57     1065.23     32.07 o 
   3  -6   1     9259.98     8926.16    171.61 o 
   4  -6   1        9.47       17.33      9.82 o 
   5  -6   1      943.80      906.60     36.40 o 
   6  -6   1     1468.17     1329.56     46.80 o 
 -11  -5   1      561.85      572.15     19.79 o 
 -10  -5   1      355.64      374.60     21.20 o 
  -9  -5   1      407.90      414.20     25.14 o 
  -8  -5   1     1334.81     1407.45     43.34 o 
  -7  -5   1       42.78       44.64      8.17 o 
  -6  -5   1    11572.56    11717.85    128.56 o 
  -5  -5   1     7139.17     7071.40     80.69 o 
  -4  -5   1     3671.40     3510.03     36.72 o 
  -3  -5   1     8704.75     8776.14    117.08 o 
  -2  -5   1     7861.12     7953.57     91.14 o 
  -1  -5   1     3579.84     3495.91     47.37 o 
   0  -5   1      310.79      351.79      9.85 o 
   1  -5   1     6300.10     6219.47     64.62 o 
   2  -5   1     5503.68     5343.91     56.88 o 
   3  -5   1     1931.56     1904.57     32.16 o 
   4  -5   1     9441.13     9158.44    174.50 o 
   5  -5   1     3528.95     3464.03     80.89 o 
   6  -5   1      593.20      620.00     30.05 o 
   7  -5   1      490.58      531.59     30.05 o 
 -11  -4   1      129.30      157.74     26.00 o 
 -10  -4   1     2035.71     2091.14     72.52 o 
  -9  -4   1     8448.77     8572.02    133.51 o 
  -8  -4   1       31.95       29.99      6.62 o 
  -7  -4   1     1096.39     1063.38     21.12 o 
  -6  -4   1     2493.48     2512.43     45.49 o 
  -5  -4   1      138.88      155.26     14.48 o 
  -4  -4   1     1616.73     1463.19     21.84 o 
  -3  -4   1     6486.16     6587.39     60.81 o 
  -2  -4   1    21568.71    21307.72    259.98 o 
  -1  -4   1      600.59      544.66     13.87 o 
   0  -4   1     3550.00     3446.37     45.33 o 
   1  -4   1    13429.55    13415.40    159.85 o 
   2  -4   1      454.50      480.70     10.48 o 
   3  -4   1     2965.65     2883.45     42.69 o 
   4  -4   1       62.55       62.29      6.80 o 
   5  -4   1     3343.31     3222.50     74.54 o 
   6  -4   1      630.09      627.51     28.89 o 
   7  -4   1     1274.29     1249.82     43.91 o 
   8  -4   1     3016.36     3191.30     82.05 o 
 -11  -3   1     1061.84     1119.24     54.89 o 
 -10  -3   1      521.55      523.50     36.40 o 
  -9  -3   1      181.97      180.75     16.04 o 
  -8  -3   1     4108.98     4225.98     47.97 o 
  -7  -3   1      150.22      181.81      8.38 o 
  -6  -3   1    11610.67    11320.13    132.50 o 
  -5  -3   1        1.47        1.77      3.64 o 
  -4  -3   1     3016.39     2891.93     35.99 o 
  -3  -3   1     9531.54     9755.76    103.32 o 
  -2  -3   1      905.90      984.57     13.34 o 
  -1  -3   1    17178.57    16699.72    165.85 o 
   0  -3   1     1282.21     1246.46     28.89 o 
   1  -3   1    14699.11    14480.17    296.49 o 
   2  -3   1       32.46        6.79     12.71 o 
   3  -3   1      720.51      695.95     15.63 o 
   4  -3   1     6856.34     6904.03     89.07 o 
   5  -3   1        3.74        6.36      7.51 o 
   6  -3   1     8078.94     8038.05    156.01 o 
   7  -3   1      751.62      814.15     33.51 o 
   8  -3   1     1153.49     1224.98     43.91 o 
 -10  -2   1     1873.57     2055.88     74.54 o 
  -9  -2   1      328.94      413.14     31.20 o 
  -8  -2   1     2363.23     2439.66     32.32 o 
  -7  -2   1     6434.03     6494.32     66.61 o 
  -6  -2   1     1112.09     1037.65     16.63 o 
  -5  -2   1     8260.51     8059.17     76.76 o 
  -4  -2   1     7808.47     7482.83     69.84 o 
  -3  -2   1     8607.16     8555.79     90.92 o 
  -2  -2   1        0.43        5.20      1.96 o 
  -1  -2   1      765.87      750.84     10.72 o 
   0  -2   1    18502.90    18554.79    206.50 o 
   1  -2   1      685.68      659.20     16.32 o 
   2  -2   1    23779.64    23652.86    276.79 o 
   3  -2   1    30714.71    31989.61    305.27 o 
   4  -2   1      650.73      627.13     12.41 o 
   5  -2   1     1059.45     1034.90     17.50 o 
   6  -2   1      126.97      147.20     10.41 o 
   7  -2   1      617.50      663.55     20.01 o 
   8  -2   1       24.80       27.03     11.27 o 
   9  -2   1     3824.31     3921.09    114.41 o 
 -10  -1   1      161.82      177.97     26.58 o 
  -9  -1   1     1646.88     1720.50     42.47 o 
  -8  -1   1     3644.91     3866.02     51.79 o 
  -7  -1   1       57.78       70.62      6.97 o 
  -6  -1   1     2651.59     2794.70     36.77 o 
  -5  -1   1     1928.43     1906.04     26.37 o 
  -4  -1   1    10733.37    10849.54    112.50 o 
  -3  -1   1     1747.22     1699.82     21.44 o 
  -2  -1   1     9333.03     9433.42     94.54 o 
  -1  -1   1    17308.70    17194.92    146.76 o 
   1  -1   1       43.82       31.02      2.88 o 
   2  -1   1    10250.79    10835.44    109.94 o 
   3  -1   1     1881.34     1755.44     23.01 o 
   4  -1   1     3387.10     3244.62     39.16 o 
   5  -1   1     4687.53     4683.53     64.54 o 
   6  -1   1    12960.48    13643.96    170.55 o 
   7  -1   1        0.32        2.95      5.41 o 
   8  -1   1     2333.62     2416.26     37.65 o 
   9  -1   1      663.81      641.38     40.45 o 
 -10   0   1     1359.22     1412.77     62.40 o 
  -9   0   1      199.16      214.81     12.27 o 
  -8   0   1     6156.26     6438.49    112.10 o 
  -7   0   1      107.25      145.07     10.62 o 
  -6   0   1       44.59       37.82      5.91 o 
  -5   0   1     8838.28     8932.05    113.57 o 
  -4   0   1     1860.44     2004.34     28.44 o 
  -3   0   1    14900.57    14898.05    150.67 o 
  -2   0   1     2003.89     2068.60     22.72 o 
  -1   0   1     5396.42     5556.71     52.43 o 
   0   0   1     6388.85     6282.44     44.88 o 
   1   0   1     3084.45     3103.59     43.91 o 
   2   0   1    45712.63    44859.29    510.80 o 
   3   0   1     8919.37     9455.36     96.97 o 
   4   0   1     6924.19     6395.12     71.27 o 
   5   0   1     4198.82     4491.20     51.81 o 
   6   0   1     1118.14     1140.62     19.84 o 
   7   0   1     4490.95     4567.80     61.13 o 
   8   0   1        5.57       16.99      5.55 o 
   9   0   1     2748.00     2941.68     90.72 o 
  10   0   1        9.45       24.27     16.76 o 
 -10   1   1      430.30      472.08     38.14 o 
  -9   1   1     1483.61     1644.73     36.14 o 
  -8   1   1        2.42        2.23      6.09 o 
  -7   1   1     9005.54     9573.06    126.85 o 
  -6   1   1     6738.83     6987.92     94.57 o 
  -5   1   1     4165.96     4237.26     87.83 o 
  -4   1   1      819.74      860.47     34.38 o 
  -3   1   1       43.49       45.33      5.10 o 
  -2   1   1     6319.08     6520.44     81.10 o 
  -1   1   1      506.63      556.44     10.21 o 
   0   1   1    22042.22    22388.37    268.01 o 
   1   1   1     3217.37     3478.18     48.19 o 
   2   1   1     6636.95     6768.69    198.48 o 
   3   1   1     7849.79     7505.26     94.58 o 
   4   1   1     1297.72     1167.94     14.86 o 
   5   1   1     1754.37     1759.96     21.43 o 
   6   1   1       10.79       17.86      3.74 o 
   7   1   1     7594.55     7901.33     78.41 o 
   8   1   1     4360.26     4580.51     57.28 o 
   9   1   1      140.71      151.39     23.11 o 
  10   1   1     3297.99     3527.01    106.32 o 
  -9   2   1        9.98       13.42      8.14 o 
  -8   2   1      129.32      142.25     12.46 o 
  -7   2   1      108.80      127.48     10.82 o 
  -6   2   1     1881.96     1918.54     35.34 o 
  -5   2   1      796.30      810.54     19.81 o 
  -4   2   1     7950.98     8132.92    104.79 o 
  -3   2   1    21697.62    21892.69    262.27 o 
  -2   2   1       30.79       55.94      4.90 o 
  -1   2   1    11759.51    12334.25    147.89 o 
   0   2   1     1769.64     1835.24     28.31 o 
   1   2   1       25.82       37.21      2.97 o 
   2   2   1     3497.83     3348.12     76.27 o 
   3   2   1     8659.22     8237.06    239.21 o 
   4   2   1    19940.86    19446.25    172.23 o 
   5   2   1      138.65      110.19      9.06 o 
   6   2   1     1545.98     1426.93     19.20 o 
   7   2   1     4116.57     4262.23     45.83 o 
   8   2   1        8.30       19.66      8.96 o 
   9   2   1     2330.31     2385.82     77.43 o 
  10   2   1      622.70      646.01     27.99 o 
  -9   3   1       98.80       94.40     12.46 o 
  -8   3   1      207.23      200.32     14.47 o 
  -7   3   1     5392.86     5618.53     83.34 o 
  -6   3   1     1701.24     1744.44     35.82 o 
  -5   3   1     5264.28     5470.73     77.41 o 
  -4   3   1      824.14      839.19     19.81 o 
  -3   3   1     1295.66     1278.36     23.69 o 
  -2   3   1     7222.88     7295.45     92.94 o 
  -1   3   1      750.49      758.35     15.32 o 
   0   3   1    16467.87    16288.46    156.64 o 
   1   3   1     4605.40     4729.11     61.34 o 
   2   3   1     8673.39     8518.96    287.75 o 
   3   3   1     5700.22     5820.44    178.55 o 
   4   3   1        8.15       17.28      4.69 o 
   5   3   1    14159.96    13641.31    197.72 o 
   6   3   1      204.09      206.02      6.83 o 
   7   3   1     8214.81     8344.04     80.63 o 
   8   3   1        0.22       69.34     15.02 o 
   9   3   1      953.06      982.78     31.43 o 
  10   3   1     1449.58     1474.60     60.67 o 
  11   3   1      243.40      223.88     20.79 o 
  -8   4   1     1646.48     1734.97     80.89 o 
  -7   4   1     2263.68     2403.13     86.96 o 
  -6   4   1     1023.79     1088.36     27.56 o 
  -5   4   1      901.34      933.11     23.49 o 
  -4   4   1     4570.55     4664.62     67.61 o 
  -3   4   1      215.91      218.20     17.05 o 
  -2   4   1    10209.64    10281.08    130.59 o 
  -1   4   1     8821.07     8901.41     74.69 o 
   0   4   1     4714.68     4819.47     42.22 o 
   1   4   1    13639.66    13687.51    161.86 o 
   2   4   1     7975.95     7759.31     83.71 o 
   3   4   1     3819.54     3696.03    132.03 o 
   4   4   1      178.86      202.12     10.60 o 
   5   4   1     4750.20     4795.96     74.50 o 
   6   4   1     2506.03     2502.50     33.96 o 
   7   4   1      139.91      134.76      8.96 o 
   8   4   1     8444.09     8419.34    129.43 o 
   9   4   1     4386.05     4422.94     80.03 o 
  10   4   1     1122.42     1104.00     35.07 o 
  11   4   1      196.45      194.81     19.81 o 
  -7   5   1      112.01      133.65     13.06 o 
  -6   5   1     4191.47     4240.66     68.43 o 
  -5   5   1     6841.11     6879.70     97.23 o 
  -4   5   1      109.74      127.39     10.41 o 
  -3   5   1     3872.55     3913.43     58.62 o 
  -2   5   1     4039.14     4004.97     58.00 o 
  -1   5   1       70.52      109.19      4.74 o 
   0   5   1     2543.95     2566.91     28.71 o 
   1   5   1    15203.01    15663.56    147.82 o 
   2   5   1     9371.26     9260.51     95.94 o 
   3   5   1     1772.58     1666.26     24.42 o 
   4   5   1     5388.42     5248.77    100.25 o 
   5   5   1    14681.48    14880.51    205.18 o 
   6   5   1       24.77       38.63      7.73 o 
   7   5   1      782.75      814.13     24.47 o 
   8   5   1       38.26       42.57      9.13 o 
   9   5   1     1019.47     1014.56     31.21 o 
  10   5   1      657.58      661.10     29.76 o 
  11   5   1     1773.96     1764.62     47.35 o 
  -7   6   1      455.90      487.10     30.05 o 
  -6   6   1      879.66      878.86     37.56 o 
  -5   6   1      163.29      174.69     13.48 o 
  -4   6   1     3948.70     3857.85     95.05 o 
  -3   6   1       47.69       50.89      7.55 o 
  -2   6   1    11704.94    11395.76    208.59 o 
  -1   6   1      428.84      454.46      9.97 o 
   0   6   1      469.83      426.03     10.39 o 
   1   6   1     7901.89     7885.11     78.49 o 
   2   6   1      958.38      976.59     14.09 o 
   3   6   1     8761.08     8842.04    115.34 o 
   4   6   1        1.55        9.58      8.09 o 
   5   6   1     6297.78     6235.21     94.66 o 
   6   6   1      749.43      782.27     22.95 o 
   7   6   1     1596.91     1638.81     36.66 o 
   8   6   1     5889.20     5907.45     96.26 o 
   9   6   1      398.45      425.85     20.97 o 
  10   6   1     2778.86     2812.58     68.76 o 
  11   6   1      301.32      294.66     21.02 o 
  -6   7   1     1904.00     2002.15     62.40 o 
  -5   7   1      110.73      125.39     17.91 o 
  -4   7   1     1724.45     1628.30     49.69 o 
  -3   7   1     3077.39     2864.83     70.49 o 
  -2   7   1        3.07        4.62      8.09 o 
  -1   7   1    11609.72    11341.40    137.14 o 
   0   7   1     3499.15     3463.97     39.54 o 
   1   7   1     5072.50     5075.23     54.28 o 
   2   7   1      987.41     1023.20     15.24 o 
   3   7   1      491.99      531.76     13.96 o 
   4   7   1     1738.68     1724.81     32.15 o 
   5   7   1      124.52      144.64     11.80 o 
   6   7   1     6550.24     6560.81    101.39 o 
   7   7   1     4175.55     4362.23     74.20 o 
   8   7   1      529.26      526.96     21.55 o 
   9   7   1      550.98      554.75     23.36 o 
  10   7   1      344.40      347.71     20.49 o 
  11   7   1      480.13      457.54     24.18 o 
  -5   8   1     1614.36     1510.42     52.58 o 
  -4   8   1     3495.74     3269.88     82.05 o 
  -3   8   1      420.40      417.19     24.85 o 
  -2   8   1      842.27      811.84     32.94 o 
  -1   8   1      477.18      455.32     24.85 o 
   0   8   1     3375.35     3361.31     39.75 o 
   1   8   1     1405.16     1464.79     22.30 o 
   2   8   1     6605.80     6673.95     63.22 o 
   3   8   1    12316.16    12407.31    110.01 o 
   4   8   1       35.57       49.30      5.33 o 
   5   8   1      467.13      474.39     24.85 o 
   6   8   1       11.11       24.59      7.90 o 
   7   8   1      906.12      900.01     44.20 o 
   8   8   1      598.91      620.58     23.43 o 
   9   8   1     2277.78     2368.48     72.23 o 
  10   8   1     3946.79     4012.55    179.99 o 
  -4   9   1     2774.04     2492.72     71.07 o 
  -3   9   1      207.19      191.84     20.80 o 
  -2   9   1      513.80      499.81     28.31 o 
  -1   9   1     5802.78     5381.24    115.56 o 
   0   9   1      463.51      506.75     26.58 o 
   1   9   1     3304.47     3266.75     36.53 o 
   2   9   1      127.47      130.53      7.35 o 
   3   9   1     1534.93     1538.62     21.86 o 
   4   9   1     5099.33     5246.86     53.19 o 
   5   9   1        1.68        2.00      5.22 o 
   6   9   1     5039.51     5150.69    115.56 o 
   7   9   1      248.26      259.51     16.66 o 
   8   9   1     1585.43     1604.82     39.24 o 
   9   9   1      372.59      381.19     20.49 o 
  10   9   1        8.56       17.33     10.25 o 
  -2  10   1     1622.26     1533.53     52.00 o 
  -1  10   1     2252.68     2295.68     65.87 o 
   0  10   1      928.56      938.38     38.71 o 
   1  10   1       97.26      101.49     11.51 o 
   2  10   1     3394.17     3540.93     40.06 o 
   3  10   1      413.36      392.42     11.61 o 
   4  10   1     6091.62     6421.10     74.66 o 
   5  10   1     1318.10     1412.99     25.36 o 
   6  10   1      391.65      440.17     18.15 o 
   7  10   1     1712.80     1806.07     37.89 o 
   8  10   1      888.54      979.98     38.14 o 
   9  10   1      543.72      600.93     31.20 o 
  -1  11   1      225.39      231.13     24.27 o 
   0  11   1     2306.89     2233.85     65.29 o 
   1  11   1     4290.88     4286.85    101.12 o 
   2  11   1      388.17      377.32     26.00 o 
   3  11   1      861.69      850.77     24.25 o 
   4  11   1     1375.70     1378.67     41.03 o 
   5  11   1       55.07       38.14     12.71 o 
   6  11   1      251.53      265.80     21.96 o 
   7  11   1     1615.88     1490.20     47.38 o 
   8  11   1     2364.24     2497.34     67.03 o 
   1  12   1      179.06      175.66     22.53 o 
   2  12   1     1628.31     1638.70     55.47 o 
   3  12   1      248.60      268.69     24.85 o 
   4  12   1     3814.43     4032.15     65.05 o 
   5  12   1       30.51       56.63     15.02 o 
   6  12   1      966.23     1036.61     40.45 o 
   7  12   1      816.57      942.42     39.29 o 
  -6 -11   2       61.54       61.24     12.18 o 
  -5 -11   2      160.91      150.43     12.12 o 
  -4 -11   2     2855.86     2861.30     66.61 o 
  -3 -11   2     1907.59     1910.35     51.19 o 
  -2 -11   2      784.73      762.91     26.70 o 
  -8 -10   2     4112.57     4449.21    100.54 o 
  -7 -10   2       68.02       56.28     12.01 o 
  -6 -10   2      947.50      957.51     27.97 o 
  -5 -10   2       22.71       45.38     10.21 o 
  -4 -10   2     1803.36     1846.47     38.61 o 
  -3 -10   2        1.31       10.03      6.99 o 
  -2 -10   2      480.11      468.77     16.65 o 
  -1 -10   2     4662.20     4489.57     95.05 o 
   0 -10   2      529.33      474.39     30.62 o 
   1 -10   2       84.73       73.96     17.91 o 
  -9  -9   2       10.61       24.85     13.29 o 
  -8  -9   2     2310.24     2430.89     65.87 o 
  -7  -9   2        0.10        7.62      8.88 o 
  -6  -9   2       59.00       73.32     11.42 o 
  -5  -9   2     7985.59     8078.50    157.17 o 
  -4  -9   2     1006.71     1028.21     26.96 o 
  -3  -9   2        8.64       12.99     11.56 o 
  -2  -9   2     1571.22     1543.46     27.40 o 
  -1  -9   2     1198.07     1163.13     33.91 o 
   0  -9   2       79.44      108.36     12.05 o 
   1  -9   2        1.11       -9.82      9.82 o 
   2  -9   2     5473.15     5241.98    120.76 o 
   3  -9   2      847.07      753.48     38.71 o 
  -9  -8   2     2305.43     2473.65     65.87 o 
  -8  -8   2     1651.94     1656.61     50.27 o 
  -7  -8   2      664.96      687.10     24.85 o 
  -6  -8   2     2051.85     2075.28     40.21 o 
  -5  -8   2      961.99      976.65     25.73 o 
  -4  -8   2      463.93      421.31     16.92 o 
  -3  -8   2     1329.82     1339.67     30.91 o 
  -2  -8   2     3217.87     3152.46     50.04 o 
  -1  -8   2     1500.49     1482.86     25.61 o 
   0  -8   2      894.37      868.32     19.23 o 
   1  -8   2     2554.24     2405.74     44.09 o 
   2  -8   2      264.85      247.31     22.53 o 
   3  -8   2      135.39      139.83     19.65 o 
   4  -8   2     1510.91     1535.85     53.74 o 
 -10  -7   2     3516.00     3658.76     84.94 o 
  -9  -7   2      111.81      102.85     17.33 o 
  -8  -7   2      935.81     1018.12     36.98 o 
  -7  -7   2     1174.21     1207.99     28.75 o 
  -6  -7   2     1706.12     1702.38     34.29 o 
  -5  -7   2      634.86      688.00     27.45 o 
  -4  -7   2     1068.94     1064.02     38.14 o 
  -3  -7   2    16401.17    16056.48    190.43 o 
  -2  -7   2      106.91      120.69     10.69 o 
  -1  -7   2      394.83      368.30     11.94 o 
   0  -7   2     6211.71     6161.49     68.61 o 
   1  -7   2      546.80      497.55     14.47 o 
   2  -7   2      624.50      583.60     28.89 o 
   3  -7   2      407.57      426.43     26.58 o 
   4  -7   2     4252.47     4049.36     95.92 o 
   5  -7   2       76.28       81.47     16.76 o 
 -10  -6   2     1144.57     1208.22     42.18 o 
  -9  -6   2        2.73       -4.62      7.35 o 
  -8  -6   2      311.14      298.69     12.93 o 
  -7  -6   2    11475.72    11602.99    108.55 o 
  -6  -6   2     1712.75     1655.69     23.20 o 
  -5  -6   2        7.31       15.67      4.34 o 
  -4  -6   2     1275.92     1235.17     20.23 o 
  -3  -6   2        0.31        3.57      3.43 o 
  -2  -6   2      320.40      330.75     10.03 o 
  -1  -6   2      410.52      412.94     11.55 o 
   0  -6   2    16500.23    16131.15    157.85 o 
   1  -6   2      469.10      470.69     13.18 o 
   2  -6   2       99.28       99.68      7.70 o 
   3  -6   2     4174.43     4162.04     93.61 o 
   4  -6   2      484.94      494.04     27.16 o 
   5  -6   2      261.03      258.29     23.69 o 
   6  -6   2        6.28       -2.89      9.25 o 
 -10  -5   2     1279.33     1357.05     28.37 o 
  -9  -5   2      134.90      145.02     10.92 o 
  -8  -5   2     1248.42     1349.13     21.83 o 
  -7  -5   2      337.92      329.68     10.91 o 
  -6  -5   2       52.26       82.66      6.11 o 
  -5  -5   2     3770.34     3791.43     40.07 o 
  -4  -5   2     9495.97     9234.38     89.67 o 
  -3  -5   2     6974.56     7005.73     80.68 o 
  -2  -5   2       41.97       53.74      5.04 o 
  -1  -5   2     6127.97     5897.21     63.26 o 
   0  -5   2      242.05      261.14     11.42 o 
   1  -5   2     2167.49     2158.68     29.14 o 
   2  -5   2     4512.52     4346.12     49.41 o 
   3  -5   2     5976.79     5899.65     80.70 o 
   4  -5   2     1411.84     1396.59     43.91 o 
   5  -5   2      116.88      122.50     15.60 o 
   6  -5   2     3899.56     3793.39     89.56 o 
   7  -5   2      486.69      494.61     28.89 o 
 -10  -4   2       49.47       55.88     10.55 o 
  -9  -4   2     1720.29     1824.63     32.04 o 
  -8  -4   2     1166.64     1200.28     20.25 o 
  -7  -4   2     2872.20     2869.09     55.21 o 
  -6  -4   2     2510.99     2575.74     30.47 o 
  -5  -4   2    10839.43    10613.10     96.41 o 
  -4  -4   2       52.90       52.22      7.00 o 
  -3  -4   2     1424.61     1452.70     17.93 o 
  -2  -4   2    14524.44    14421.69    141.35 o 
  -1  -4   2     3333.18     3286.81     37.46 o 
   0  -4   2     3618.36     3640.98     49.61 o 
   1  -4   2      194.45      178.51     10.90 o 
   2  -4   2     8204.42     8176.15     83.16 o 
   3  -4   2        3.68        2.31      5.31 o 
   4  -4   2     2030.15     1997.13     35.02 o 
   5  -4   2     9091.87     9001.86    172.19 o 
   6  -4   2        3.01       -1.16      8.09 o 
   7  -4   2        3.26       13.29     10.40 o 
   8  -4   2       99.44       94.18     16.76 o 
 -10  -3   2       13.79       16.76     15.02 o 
  -9  -3   2     8585.99     8833.47    122.01 o 
  -8  -3   2       26.60       35.87      7.17 o 
  -7  -3   2       20.62       38.10      6.15 o 
  -6  -3   2     7719.58     7832.74     89.41 o 
  -5  -3   2      233.25      235.37      7.73 o 
  -4  -3   2      106.28      130.55      7.35 o 
  -3  -3   2       34.38       69.51      3.99 o 
  -2  -3   2    13302.25    12668.87    159.71 o 
  -1  -3   2      119.61      153.54      6.47 o 
   0  -3   2       52.32       60.11      9.53 o 
   1  -3   2    23705.94    23068.24    259.36 o 
   2  -3   2      581.97      568.69     11.88 o 
   3  -3   2      161.58      166.89     10.00 o 
   4  -3   2        2.06       13.73      5.49 o 
   5  -3   2     7136.77     7198.40     95.26 o 
   6  -3   2       28.02       13.29      9.25 o 
   7  -3   2       13.39        4.04      8.67 o 
   8  -3   2     6674.90     6828.38    111.81 o 
 -10  -2   2     1204.70     1324.36     57.78 o 
  -9  -2   2      133.78      142.91     10.45 o 
  -8  -2   2      763.31      782.76     18.89 o 
  -7  -2   2      572.88      583.20     13.63 o 
  -6  -2   2     8036.09     7947.11     78.32 o 
  -5  -2   2     5634.27     5712.56     49.06 o 
  -4  -2   2      205.08      285.69      8.42 o 
  -3  -2   2    10475.86    10077.08    101.83 o 
  -2  -2   2     2630.73     2651.28     26.03 o 
  -1  -2   2     5685.52     5560.88     67.55 o 
   0  -2   2    10471.95    10302.56    119.17 o 
   1  -2   2     8796.16     8608.55    101.02 o 
   2  -2   2      161.99      154.48     13.00 o 
   3  -2   2     4928.54     5083.73     67.17 o 
   4  -2   2     6336.55     6165.68     80.63 o 
   5  -2   2     4734.12     4800.02     66.10 o 
   6  -2   2     2847.20     2895.27     46.80 o 
   7  -2   2     2681.77     2805.89     67.60 o 
   8  -2   2      590.83      619.56     23.17 o 
 -10  -1   2     1453.06     1539.89     64.14 o 
  -9  -1   2     2058.09     2093.08     35.74 o 
  -8  -1   2       21.93       26.36      6.53 o 
  -7  -1   2     7671.22     7793.51    105.39 o 
  -6  -1   2        6.77       12.80      5.00 o 
  -5  -1   2     1831.48     1835.66     44.49 o 
  -4  -1   2    31210.56    31733.73    235.17 o 
  -3  -1   2     3141.57     3110.49     30.04 o 
  -2  -1   2     4106.32     4088.34     50.21 o 
  -1  -1   2     2388.18     2305.18     31.02 o 
   0  -1   2    14335.59    14155.19    212.95 o 
   1  -1   2     2381.80     2405.22     27.07 o 
   2  -1   2     6883.63     7000.38     72.79 o 
   3  -1   2    27352.17    27265.50    269.31 o 
   4  -1   2     6675.38     7213.35     98.38 o 
   5  -1   2      371.36      394.57     14.29 o 
   6  -1   2     3588.17     3728.09     78.58 o 
   7  -1   2     1499.12     1647.94     45.65 o 
   8  -1   2      699.62      682.27     23.32 o 
   9  -1   2      598.89      594.58     38.14 o 
 -10   0   2       10.72       17.91     15.60 o 
  -9   0   2        2.74        8.36      6.91 o 
  -8   0   2     8217.94     8480.96    185.77 o 
  -7   0   2      189.62      199.19     12.05 o 
  -6   0   2       17.14       33.72      8.38 o 
  -5   0   2      442.78      493.76     14.71 o 
  -4   0   2     7989.89     7986.83    102.14 o 
  -3   0   2       80.90      108.53      6.98 o 
  -2   0   2     2311.56     2496.06     30.94 o 
  -1   0   2    56247.52    56639.05    530.31 o 
   0   0   2     1795.94     1817.36     20.10 o 
   1   0   2      289.29      373.86      7.66 o 
   2   0   2    16289.06    16517.04    261.17 o 
   3   0   2       97.84       74.10      4.56 o 
   4   0   2      606.03      657.84     13.34 o 
   5   0   2      530.09      611.30     12.51 o 
   6   0   2    15063.57    15437.92    142.45 o 
   7   0   2      814.38      843.24     17.93 o 
   8   0   2        1.01        6.93      8.17 o 
   9   0   2     2239.30     2278.34     77.43 o 
  10   0   2        4.21        6.36     15.02 o 
  -9   1   2      382.30      421.24     18.78 o 
  -8   1   2     4960.06     5075.46     77.00 o 
  -7   1   2      423.38      451.54     16.75 o 
  -6   1   2      929.06      958.01     22.87 o 
  -5   1   2    14464.84    14736.66    183.43 o 
  -4   1   2     6747.74     6801.95    122.50 o 
  -3   1   2     1190.82     1228.23     31.82 o 
  -2   1   2    12031.05    12608.05    103.19 o 
  -1   1   2     7866.28     8185.40    159.21 o 
   0   1   2      470.44      470.90     16.18 o 
   1   1   2     3548.20     3517.27     49.83 o 
   2   1   2    35110.09    34649.79    462.12 o 
   3   1   2     8783.29     8774.40    122.79 o 
   4   1   2      294.62      263.37      6.25 o 
   5   1   2     9888.72     9931.17     92.31 o 
   6   1   2      160.83      186.15     15.96 o 
   7   1   2     1634.53     1645.88     23.07 o 
   8   1   2     2382.51     2499.72     53.29 o 
   9   1   2     3230.25     3399.87     70.21 o 
  10   1   2      828.19      823.97     46.80 o 
  -9   2   2     1677.70     1817.22     40.02 o 
  -8   2   2      998.11      959.52     26.35 o 
  -7   2   2      685.73      683.13     21.67 o 
  -6   2   2    10968.62    11482.58    149.32 o 
  -5   2   2     2688.57     2800.10     45.15 o 
  -4   2   2     1599.03     1705.65     30.03 o 
  -3   2   2     4525.33     4530.74     89.56 o 
  -2   2   2     7616.63     8100.41    101.32 o 
  -1   2   2     8173.71     8619.88    105.81 o 
   0   2   2     3181.02     3324.48     42.90 o 
   1   2   2    36504.01    35713.20    480.84 o 
   2   2   2      178.65      179.55      8.72 o 
   3   2   2       11.22       14.67      4.69 o 
   4   2   2    16249.42    15873.28    186.99 o 
   5   2   2     2905.21     2875.18     30.31 o 
   6   2   2     1870.73     1834.85     22.45 o 
   7   2   2     1233.80     1269.88     18.46 o 
   8   2   2     3987.84     4049.51     73.92 o 
   9   2   2        5.04       11.03     12.71 o 
  10   2   2      351.00      377.83     22.67 o 
  -9   3   2        7.11        7.95      8.19 o 
  -8   3   2      267.15      288.33     16.54 o 
  -7   3   2     1455.68     1440.39     32.87 o 
  -6   3   2     1417.04     1395.25     30.23 o 
  -5   3   2       29.60       44.39      7.07 o 
  -4   3   2      585.66      612.43     16.75 o 
  -3   3   2    30976.36    32127.07    383.41 o 
  -2   3   2      812.84      833.68     17.36 o 
  -1   3   2      270.84      246.86      8.78 o 
   0   3   2    21775.09    21685.87    257.81 o 
   1   3   2      407.57      403.23      7.64 o 
   2   3   2        9.45       23.78      5.50 o 
   3   3   2       60.73       76.56      6.80 o 
   4   3   2    28764.75    29381.47    389.00 o 
   5   3   2      521.27      532.47      9.51 o 
   6   3   2       14.54       20.03      3.84 o 
   7   3   2    11825.20    12002.22    173.58 o 
   8   3   2      849.35      786.27     26.74 o 
   9   3   2       12.22       14.19      9.19 o 
  10   3   2        3.33       12.45      9.78 o 
  11   3   2     1638.95     1646.60     47.59 o 
  -8   4   2      262.06      281.41     17.36 o 
  -7   4   2     6734.47     6893.67    108.34 o 
  -6   4   2     3405.93     3463.27     57.40 o 
  -5   4   2      105.80      129.29     10.62 o 
  -4   4   2     3523.24     3507.51     54.13 o 
  -3   4   2      267.70      257.75     11.44 o 
  -2   4   2       64.87       67.26      6.32 o 
  -1   4   2     3256.60     3129.83     44.53 o 
   0   4   2    21163.62    21160.97    252.06 o 
   1   4   2    10458.69    10433.20    147.06 o 
   2   4   2      605.97      626.32     11.69 o 
   3   4   2     7837.08     7613.72     83.45 o 
   4   4   2     1020.87     1048.97     24.06 o 
   5   4   2     3456.46     3533.53     58.80 o 
   6   4   2     3232.46     3135.75     41.11 o 
   7   4   2     9421.84     9334.23    138.83 o 
   8   4   2       70.40      134.63     19.07 o 
   9   4   2       42.85       49.22     10.68 o 
  10   4   2     4191.76     4253.56     81.45 o 
  11   4   2      952.16      875.25     33.71 o 
  -7   5   2       29.07       34.84      8.99 o 
  -6   5   2        5.97       18.05     16.47 o 
  -5   5   2     6793.78     6857.99     97.43 o 
  -4   5   2     3400.60     3346.45     78.29 o 
  -3   5   2     4047.32     4110.93     61.06 o 
  -2   5   2      817.25      819.89     19.40 o 
  -1   5   2    13028.17    13022.44    161.36 o 
   0   5   2      112.16      140.11      5.74 o 
   1   5   2     3583.30     3904.11     52.49 o 
   2   5   2    29495.22    30104.24    373.72 o 
   3   5   2     4976.86     4958.89     72.85 o 
   4   5   2     3964.67     4062.44     56.57 o 
   5   5   2      366.54      464.67     23.11 o 
   6   5   2     4174.23     4183.20     69.81 o 
   7   5   2      338.83      339.33     17.10 o 
   8   5   2     1564.41     1559.63     38.12 o 
   9   5   2     3710.73     3649.79     69.81 o 
  10   5   2      148.53      131.20     15.46 o 
  11   5   2       23.78       26.23     12.01 o 
  -7   6   2      387.30      400.14     19.81 o 
  -6   6   2      125.43      131.52     21.38 o 
  -5   6   2     7715.22     7716.85    109.49 o 
  -4   6   2       90.99      101.69     10.00 o 
  -3   6   2      174.87      185.03     12.42 o 
  -2   6   2    11623.33    11255.50    144.62 o 
  -1   6   2       88.42       95.05      7.96 o 
   0   6   2     2042.35     2080.73     26.01 o 
   1   6   2        0.60       16.18      6.36 o 
   2   6   2     7916.49     7673.96    103.82 o 
   3   6   2      134.10      142.26      8.88 o 
   4   6   2      421.39      403.58     11.02 o 
   5   6   2    22148.00    21911.08    298.05 o 
   6   6   2      994.40     1039.01     27.52 o 
   7   6   2        8.09        8.96      6.80 o 
   8   6   2     1112.23     1155.44     31.98 o 
   9   6   2     2433.58     2359.78     73.38 o 
  10   6   2        1.31       -3.89      9.13 o 
  11   6   2      103.42      105.49     15.32 o 
  -6   7   2     2095.16     2126.49     97.36 o 
  -5   7   2      443.02      422.09     18.78 o 
  -4   7   2       57.63       77.23      9.81 o 
  -3   7   2     1075.63     1042.07     25.94 o 
  -2   7   2     7726.06     7424.86    101.94 o 
  -1   7   2     1272.19     1189.73     37.56 o 
   0   7   2      157.55      127.44      8.38 o 
   1   7   2    13359.59    13276.10    157.12 o 
   2   7   2     3857.13     3890.69     98.23 o 
   3   7   2      763.82      820.03     19.85 o 
   4   7   2     3194.87     3185.48     49.39 o 
   5   7   2     5282.00     5375.17     64.79 o 
   6   7   2        3.17       91.87     16.18 o 
   7   7   2     2111.34     2180.54     45.67 o 
   8   7   2     5052.99     4974.23     85.25 o 
   9   7   2      780.41      815.09     28.52 o 
  10   7   2      551.50      549.17     30.91 o 
  11   7   2      795.22      812.11     31.62 o 
  -5   8   2     1857.07     1846.71     58.94 o 
  -4   8   2       99.15       86.10     16.18 o 
  -3   8   2     2988.03     2801.85     71.65 o 
  -2   8   2      421.51      362.29     23.11 o 
  -1   8   2      881.50      834.37     32.36 o 
   0   8   2     7673.98     7544.59    146.19 o 
   1   8   2     1831.77     1797.89     30.76 o 
   2   8   2     1619.63     1679.44     27.71 o 
   3   8   2     1954.28     1985.69     36.60 o 
   4   8   2     4259.14     4344.29     65.49 o 
   5   8   2     2885.04     3057.66     49.13 o 
   6   8   2     4269.36     4275.31     73.91 o 
   7   8   2     8551.16     8485.97    130.15 o 
   8   8   2      367.52      395.77     19.50 o 
   9   8   2       16.10       32.87     10.19 o 
  10   8   2     1902.88     1966.70     48.26 o 
  -4   9   2     5472.15     5228.11    119.61 o 
  -3   9   2       66.12       53.74     13.29 o 
  -2   9   2      668.38      591.69     30.05 o 
  -1   9   2      465.66      429.90     25.42 o 
   0   9   2     1763.20     1737.50     50.27 o 
   1   9   2      166.01      169.88      9.66 o 
   2   9   2      361.41      372.46     12.46 o 
   3   9   2    12484.91    12686.21    132.18 o 
   4   9   2       84.38       94.87     14.16 o 
   5   9   2      857.85      854.22     22.49 o 
   6   9   2     3259.64     3451.90     86.67 o 
   7   9   2       55.30       66.14     14.45 o 
   8   9   2       25.13       26.73      9.44 o 
   9   9   2       20.59       32.43     10.27 o 
  10   9   2     5491.72     5541.64    212.64 o 
  -3  10   2       81.14       56.05     14.45 o 
  -2  10   2      285.97      293.53     24.27 o 
  -1  10   2     5781.90     5436.13    119.03 o 
   0  10   2     1154.71     1134.84     41.60 o 
   1  10   2       41.83       36.66      8.46 o 
   2  10   2     1891.02     1853.59     29.95 o 
   3  10   2      560.04      564.99     15.69 o 
   4  10   2       93.58       86.02      8.05 o 
   5  10   2      691.96      730.42     22.29 o 
   6  10   2    10039.35    10233.19    210.90 o 
   7  10   2     1034.58     1111.73     43.34 o 
   8  10   2        0.19        8.32      8.65 o 
   9  10   2     2352.36     2407.84     94.76 o 
  10  10   2        0.72       -5.78     10.11 o 
  -1  11   2      315.01      327.05     26.00 o 
   0  11   2      121.47      139.25     19.07 o 
   1  11   2     2053.94     2064.47     45.25 o 
   2  11   2     1757.14     1811.59     69.05 o 
   3  11   2     2196.24     2228.57     34.95 o 
   4  11   2      194.46      195.33     11.49 o 
   5  11   2     2498.63     2620.46     65.87 o 
   6  11   2        0.82        9.75      7.96 o 
   7  11   2      125.69      139.93     13.41 o 
   8  11   2     2408.59     2425.11     71.65 o 
   1  12   2     4389.04     4475.79    106.32 o 
   2  12   2        0.06       -6.93     10.40 o 
   3  12   2       31.26       34.67     13.29 o 
   4  12   2     3690.66     3754.67     82.63 o 
   5  12   2        0.35       18.49     12.13 o 
   6  12   2      224.37      262.33     23.69 o 
   7  12   2       65.35       65.29     15.60 o 
  -7 -10   3      396.49      437.28     33.51 o 
  -6 -10   3     2683.29     2829.41     53.48 o 
  -5 -10   3      163.59      154.87     14.47 o 
  -4 -10   3     1130.39     1202.58     31.65 o 
  -3 -10   3      130.96      112.22     11.41 o 
  -2 -10   3     2092.55     2057.28     74.58 o 
  -1 -10   3      620.37      610.99     19.07 o 
   0 -10   3      665.49      611.91     36.40 o 
  -8  -9   3     2011.04     2150.99     45.33 o 
  -7  -9   3      325.62      367.54     26.87 o 
  -6  -9   3     3278.03     3291.82     57.16 o 
  -5  -9   3      233.74      245.13     16.33 o 
  -4  -9   3      210.30      222.42     15.73 o 
  -3  -9   3     2385.35     2363.24     44.53 o 
  -2  -9   3       68.49       55.34      8.67 o 
  -1  -9   3     4727.09     4547.20     58.21 o 
   0  -9   3     1631.54     1580.05     34.66 o 
   1  -9   3      723.52      688.76     36.40 o 
   2  -9   3      697.02      702.05     38.71 o 
  -9  -8   3       50.07       58.36     15.60 o 
  -8  -8   3      443.83      455.37     20.79 o 
  -7  -8   3     1682.17     1798.16     38.71 o 
  -6  -8   3      321.40      323.25     17.33 o 
  -5  -8   3     6523.65     6479.49    109.50 o 
  -4  -8   3     4424.24     4308.80     95.34 o 
  -3  -8   3      357.47      381.80     17.36 o 
  -2  -8   3      487.80      558.98     19.81 o 
  -1  -8   3       30.30       33.12     11.35 o 
   0  -8   3      551.85      562.77     16.64 o 
   1  -8   3      419.22      416.00     14.95 o 
   2  -8   3     4072.16     3811.30     94.18 o 
   3  -8   3     3613.04     3576.13     91.87 o 
  -9  -7   3      308.22      321.85     24.27 o 
  -8  -7   3     4698.03     4800.46     73.46 o 
  -7  -7   3       65.53       69.34     13.87 o 
  -6  -7   3      413.06      469.86     18.56 o 
  -5  -7   3        0.66        6.08      7.07 o 
  -4  -7   3     2093.34     2082.55     39.29 o 
  -3  -7   3     2100.17     2009.81     97.65 o 
  -2  -7   3      880.61      816.54     22.87 o 
  -1  -7   3    12360.57    12133.72    149.24 o 
   0  -7   3       59.40       57.56      7.53 o 
   1  -7   3      827.19      823.84     19.07 o 
   2  -7   3      904.72      909.42     25.65 o 
   3  -7   3       88.82       95.92     16.76 o 
   4  -7   3     1594.36     1652.56     54.89 o 
   5  -7   3      221.99      227.08     23.69 o 
 -10  -6   3     2347.95     2419.91     64.14 o 
  -9  -6   3      606.41      589.38     29.47 o 
  -8  -6   3     2726.84     2826.03     49.17 o 
  -7  -6   3     2029.87     1984.89     38.53 o 
  -6  -6   3        5.94        6.36      6.91 o 
  -5  -6   3     8809.07     8637.76    184.90 o 
  -4  -6   3      125.70      127.38     10.82 o 
  -3  -6   3    10100.61    10133.60    201.08 o 
  -2  -6   3     1648.80     1568.33     40.16 o 
  -1  -6   3     1754.67     1700.83     32.27 o 
   0  -6   3     7863.01     7531.90     97.20 o 
   1  -6   3      369.52      407.17     13.40 o 
   2  -6   3     6906.27     6772.65     74.71 o 
   3  -6   3       76.39       65.87     13.87 o 
   4  -6   3     1862.78     1844.40     55.47 o 
   5  -6   3     1536.17     1402.95     48.54 o 
   6  -6   3       45.60       27.74     12.71 o 
 -10  -5   3       71.46       86.67     15.60 o 
  -9  -5   3     1560.50     1587.27     46.80 o 
  -8  -5   3        6.06        9.11      7.22 o 
  -7  -5   3     4683.56     4903.40     59.72 o 
  -6  -5   3     6137.70     6332.94     63.05 o 
  -5  -5   3     2499.59     2464.61     29.00 o 
  -4  -5   3     1803.91     1801.72     42.24 o 
  -3  -5   3     2777.24     2794.86     43.89 o 
  -2  -5   3     1457.83     1413.93     39.29 o 
  -1  -5   3        3.78       10.62      7.13 o 
   0  -5   3     4660.73     4444.10     61.66 o 
   1  -5   3     4845.73     4675.02     54.03 o 
   2  -5   3     1029.37     1095.12     23.39 o 
   3  -5   3     4255.81     4257.60     63.82 o 
   4  -5   3     4223.99     4146.44     93.61 o 
   5  -5   3      549.39      528.13     28.31 o 
   6  -5   3       83.62       86.67     16.18 o 
 -10  -4   3     5163.82     5255.85    134.05 o 
  -9  -4   3       58.08       65.30     10.25 o 
  -8  -4   3      854.41      854.28     19.71 o 
  -7  -4   3     1272.01     1247.60     19.96 o 
  -6  -4   3      319.71      330.10     10.02 o 
  -5  -4   3     2565.74     2493.86     41.28 o 
  -4  -4   3     3418.10     3449.58     35.91 o 
  -3  -4   3    24043.59    23341.29    200.23 o 
  -2  -4   3      368.88      323.58     12.65 o 
  -1  -4   3     5604.79     5380.14    278.51 o 
   0  -4   3    10668.22    10476.89    126.34 o 
   1  -4   3       10.35       26.40     11.85 o 
   2  -4   3     3725.85     3696.37     44.04 o 
   3  -4   3      330.46      327.97     14.28 o 
   4  -4   3     5761.09     5733.31     80.19 o 
   5  -4   3      817.44      804.90     32.94 o 
   6  -4   3      332.95      358.83     23.69 o 
   7  -4   3     2500.84     2590.37     68.76 o 
 -10  -3   3     1017.54     1103.06     50.85 o 
  -9  -3   3     1229.64     1305.56     25.52 o 
  -8  -3   3      478.09      497.55     17.01 o 
  -7  -3   3    12895.82    12980.24    134.01 o 
  -6  -3   3      158.88      181.27      8.09 o 
  -5  -3   3     1483.72     1433.43     19.36 o 
  -4  -3   3     7997.62     7973.40     73.31 o 
  -3  -3   3     2264.31     2322.56     24.89 o 
  -2  -3   3    12926.64    12259.07    144.09 o 
  -1  -3   3     2403.08     2441.09     36.93 o 
   0  -3   3    12021.97    11260.22    133.04 o 
   1  -3   3        7.18        7.80      7.22 o 
   2  -3   3     1616.27     1626.93     23.54 o 
   3  -3   3     6708.12     6723.91     89.03 o 
   4  -3   3      404.07      391.41     19.93 o 
   5  -3   3     9933.52    10148.05    158.61 o 
   6  -3   3     1200.11     1253.29     40.45 o 
   7  -3   3     3504.00     3413.59     80.03 o 
   8  -3   3      201.76      264.59     18.15 o 
 -10  -2   3      131.27      188.37     26.58 o 
  -9  -2   3     2253.89     2273.62     38.22 o 
  -8  -2   3     3175.33     3265.73     38.52 o 
  -7  -2   3     1053.79     1068.12     17.92 o 
  -6  -2   3     5303.44     5202.78     46.35 o 
  -5  -2   3     6008.51     5821.69     63.64 o 
  -4  -2   3     2935.45     2785.97     33.82 o 
  -3  -2   3       29.35       43.26      5.57 o 
  -2  -2   3     9567.54     9750.56     97.75 o 
  -1  -2   3    11170.29    10920.47    127.95 o 
   1  -2   3    16519.19    16560.90    189.77 o 
   2  -2   3    17616.28    17900.28    298.16 o 
   3  -2   3     2088.40     2100.01     34.11 o 
   4  -2   3      551.85      512.90     15.69 o 
   5  -2   3      307.99      294.13     13.46 o 
   6  -2   3      244.72      240.62     11.33 o 
   7  -2   3      192.26      187.47     14.16 o 
   8  -2   3     3848.05     4040.12    111.52 o 
   9  -2   3     2815.35     2975.19     94.18 o 
 -10  -1   3      347.02      389.45     33.51 o 
  -9  -1   3     3573.39     3615.42     52.97 o 
  -8  -1   3        8.32        6.52      7.22 o 
  -7  -1   3      140.70      142.52      8.24 o 
  -6  -1   3      610.97      624.95     13.94 o 
  -5  -1   3    16555.81    16385.89    164.45 o 
  -4  -1   3     1159.91     1163.84     17.55 o 
  -3  -1   3      213.48      158.00      8.23 o 
  -2  -1   3    41060.68    41553.80    460.70 o 
  -1  -1   3       27.24       42.23      5.31 o 
   0  -1   3     2578.04     2415.41     34.07 o 
   1  -1   3      463.41      451.91      9.25 o 
   2  -1   3     7848.45     7724.22    105.53 o 
   3  -1   3     1064.27      955.08     14.47 o 
   4  -1   3     6821.73     6870.82     66.80 o 
   5  -1   3    19588.79    19833.48    179.15 o 
   6  -1   3       81.40       93.01      6.84 o 
   7  -1   3     1459.99     1410.72     25.33 o 
   8  -1   3      367.98      435.10     31.78 o 
   9  -1   3      167.14      184.32     25.42 o 
 -10   0   3       72.57       72.23     20.22 o 
  -9   0   3     3856.50     3957.16     66.56 o 
  -8   0   3        4.19        1.95      6.50 o 
  -7   0   3        0.58        2.78      5.50 o 
  -6   0   3     7461.94     7464.96     78.47 o 
  -5   0   3      171.53      169.15      6.92 o 
  -4   0   3    10820.26    10828.56     92.06 o 
  -3   0   3     1342.01     1309.49     17.71 o 
  -2   0   3    22369.50    22685.07    211.44 o 
  -1   0   3     2913.13     2860.30     37.34 o 
   0   0   3      622.11      669.90     11.35 o 
   1   0   3    19316.11    19483.37    199.89 o 
   2   0   3     1163.88     1201.24     18.01 o 
   3   0   3    10483.63    10558.52    122.99 o 
   4   0   3     3144.77     3140.85     39.83 o 
   5   0   3     1695.17     1645.11     25.85 o 
   6   0   3     4522.19     4530.35     57.94 o 
   7   0   3       80.04       82.52      9.08 o 
   9   0   3      314.38      276.78     28.31 o 
  10   0   3     1607.65     1660.08     67.60 o 
  -9   1   3       45.37       39.27     13.58 o 
  -8   1   3     3723.34     3795.31     63.12 o 
  -7   1   3     5214.59     5291.70     79.04 o 
  -6   1   3     2954.52     2938.08     62.12 o 
  -5   1   3        3.24       19.11      5.59 o 
  -4   1   3       41.74       49.37      3.43 o 
  -3   1   3     4661.00     4512.29     40.66 o 
  -2   1   3       18.86       23.31      2.69 o 
  -1   1   3    17272.78    17364.31    334.55 o 
   0   1   3    26959.15    26815.63    317.75 o 
   1   1   3     6141.56     6360.20     87.61 o 
   2   1   3     3519.57     3648.70     54.32 o 
   3   1   3     1447.83     1453.87     20.40 o 
   4   1   3     3890.78     4043.94     48.18 o 
   5   1   3       29.87       15.37      4.81 o 
   6   1   3     7273.19     7247.16    100.19 o 
   7   1   3     6368.69     6641.59    139.70 o 
   8   1   3      528.92      511.71     22.67 o 
   9   1   3     2438.85     2386.44     54.94 o 
  10   1   3     1884.41     1965.17     73.38 o 
  -9   2   3      110.95      113.77     12.65 o 
  -8   2   3       79.45       62.34      9.81 o 
  -7   2   3     1825.51     1873.88     38.20 o 
  -6   2   3      118.68      134.88     10.82 o 
  -5   2   3     2135.22     2138.81     37.79 o 
  -4   2   3    26303.57    27298.06    328.87 o 
  -3   2   3       83.73      113.02      7.76 o 
  -2   2   3      261.84      267.12      9.60 o 
  -1   2   3     1118.44     1176.50     18.58 o 
   0   2   3     4203.86     4191.56     53.93 o 
   1   2   3     4136.64     4099.58     52.04 o 
   2   2   3    10816.54    11285.35    153.35 o 
   3   2   3    26574.56    27225.12    335.83 o 
   4   2   3        2.74        3.48      4.50 o 
   5   2   3     2449.07     2382.79     43.91 o 
   6   2   3     3157.15     3131.64     41.22 o 
   7   2   3       71.29       69.47     25.71 o 
   8   2   3     2485.40     2396.40     72.52 o 
   9   2   3     1262.15     1214.62     36.36 o 
  10   2   3     4219.39     4082.94     84.07 o 
  -8   3   3     5285.03     5410.83     84.56 o 
  -7   3   3      924.49      937.82     26.15 o 
  -6   3   3     1775.35     1747.53     35.54 o 
  -5   3   3     1336.99     1326.86     33.80 o 
  -4   3   3     3073.44     3119.34     48.81 o 
  -3   3   3     6590.45     6854.10     90.90 o 
  -2   3   3      314.66      332.41     22.82 o 
   0   3   3     1259.35     1240.76     20.43 o 
   1   3   3    10203.52    10298.96    104.90 o 
   2   3   3     6543.85     6455.67     59.40 o 
   3   3   3      527.45      512.53     15.32 o 
   4   3   3    15650.43    15905.95    217.08 o 
   5   3   3     1288.42     1396.18     30.44 o 
   6   3   3    11011.99    10962.79    120.86 o 
   7   3   3      191.22      183.98     17.33 o 
   8   3   3      680.99      679.16     29.76 o 
   9   3   3     1927.64     1919.49     46.75 o 
  10   3   3      194.55      181.98     19.65 o 
  11   3   3     2274.37     2201.38     56.58 o 
  -8   4   3      942.24     1008.69     29.82 o 
  -7   4   3      342.13      365.46     17.77 o 
  -6   4   3      107.63      124.34     18.78 o 
  -5   4   3     3845.12     4019.43     62.72 o 
  -4   4   3     1318.01     1353.93     28.38 o 
  -3   4   3     8234.43     8534.86    111.94 o 
  -2   4   3    10601.22    10983.77    301.04 o 
  -1   4   3     2845.28     2787.98     58.94 o 
   0   4   3     3969.06     3958.44     53.11 o 
   1   4   3     8919.12     8721.44     90.78 o 
   2   4   3    10734.70    10684.72     97.05 o 
   3   4   3     1124.97     1202.01     42.19 o 
   4   4   3     6666.66     6629.86     98.21 o 
   5   4   3     5880.53     5794.81     89.03 o 
   6   4   3      537.42      568.20     19.79 o 
   7   4   3     7801.18     7687.91    118.24 o 
   8   4   3     7381.93     7267.97    186.64 o 
   9   4   3     1561.50     1495.11     39.61 o 
  10   4   3      413.71      383.10     22.47 o 
  11   4   3        0.96      -10.21     10.21 o 
  -7   5   3     1114.53     1156.20     31.45 o 
  -6   5   3     5891.48     5926.56     89.06 o 
  -5   5   3        3.45       -1.77      6.09 o 
  -4   5   3      386.47      382.00     15.51 o 
  -3   5   3     4615.96     4749.00     69.04 o 
  -2   5   3      152.01      173.61     13.58 o 
   0   5   3     4434.58     4187.12     71.94 o 
   1   5   3    17560.88    17275.60    207.33 o 
   2   5   3     1741.00     1704.99     55.80 o 
   3   5   3     6696.31     6788.00     76.54 o 
   4   5   3    16625.70    17082.77    233.99 o 
   5   5   3        4.16       11.21      7.80 o 
   6   5   3     1269.71     1306.02     31.45 o 
   7   5   3      617.25      619.30     22.24 o 
   8   5   3     3929.30     3941.18    106.61 o 
   9   5   3      490.02      455.39     22.24 o 
  10   5   3     1147.12     1064.88     34.89 o 
  11   5   3     2213.96     2208.78     55.74 o 
  -7   6   3      582.80      650.52     26.29 o 
  -6   6   3      350.25      386.33     18.59 o 
  -5   6   3     2122.11     2117.27     42.27 o 
  -4   6   3        2.46        9.17      6.32 o 
  -3   6   3    12072.93    11881.78    154.01 o 
  -2   6   3      139.12      147.63     18.49 o 
   0   6   3     6567.14     6412.20     84.97 o 
   1   6   3        1.23        7.22      4.09 o 
   2   6   3     6178.49     5976.43     83.25 o 
   3   6   3      281.09      262.13     11.85 o 
   4   6   3    12257.07    12248.37    133.39 o 
   5   6   3      248.72      570.89     29.47 o 
   6   6   3      266.38      265.77     16.76 o 
   7   6   3     6650.58     6615.53    105.33 o 
   8   6   3     1366.58     1377.51     40.74 o 
   9   6   3     4837.33     4621.47     83.46 o 
  10   6   3     1694.74     1584.39     71.65 o 
  11   6   3      900.93      855.04     33.06 o 
  -6   7   3      254.20      253.34     17.36 o 
  -5   7   3     1902.77     1851.54     50.27 o 
  -4   7   3     1934.82     1941.74     39.63 o 
  -3   7   3      163.63      176.93     12.65 o 
  -2   7   3     4406.68     4303.85     65.57 o 
  -1   7   3     6527.26     6182.38    427.30 o 
   0   7   3     3653.40     3526.38     42.34 o 
   1   7   3       11.05       11.56      6.93 o 
   2   7   3      275.02      278.01     12.60 o 
   3   7   3     4924.57     5169.70     74.18 o 
   4   7   3        8.35       51.09     17.33 o 
   5   7   3     8554.60     8810.27    131.82 o 
   6   7   3     5672.61     5608.65    113.83 o 
   7   7   3     2964.25     2972.67     57.32 o 
   8   7   3        0.99        6.81      8.09 o 
   9   7   3      257.32      272.66     36.11 o 
  10   7   3      911.23      882.36     31.80 o 
  11   7   3        0.76       -3.29     10.00 o 
  -5   8   3     3762.53     3674.36     64.96 o 
  -4   8   3        0.83        6.59      7.80 o 
  -3   8   3      122.34      152.96     12.67 o 
  -2   8   3      582.12      552.26     19.00 o 
  -1   8   3     5545.11     5238.49     76.60 o 
   0   8   3     1202.18     1146.39     36.98 o 
   1   8   3     3293.42     3168.12     45.73 o 
   2   8   3    13775.37    13697.58    181.61 o 
   3   8   3      209.68      202.67     12.48 o 
   4   8   3      904.16      967.48     22.73 o 
   5   8   3      154.44      167.67     17.05 o 
   6   8   3     1396.48     1473.88     75.12 o 
   7   8   3     1026.63     1065.27     31.16 o 
   8   8   3     2884.26     2913.98     59.32 o 
   9   8   3     7791.14     7492.59    122.41 o 
  10   8   3        6.15       -7.06      9.44 o 
  11   8   3      432.26      425.90     28.60 o 
  -4   9   3      127.02      106.90     17.91 o 
  -3   9   3      163.75      147.92     18.49 o 
  -2   9   3     4666.75     4437.66    101.12 o 
  -1   9   3      590.54      579.55     28.31 o 
   0   9   3     2446.25     2388.13     61.25 o 
   1   9   3      554.52      563.35     20.12 o 
   2   9   3     2690.64     2777.20     37.48 o 
   3   9   3      847.61     1028.42     25.82 o 
   4   9   3       11.79       16.10      6.24 o 
   5   9   3     6658.45     6990.46    152.54 o 
   6   9   3      828.48      904.45     28.79 o 
   7   9   3     1145.06     1186.53     33.65 o 
   8   9   3      189.04      218.96     17.85 o 
   9   9   3       48.64       40.06     14.45 o 
  10   9   3      864.49      855.30     37.85 o 
  -3  10   3     1749.22     1649.10     55.47 o 
  -2  10   3     1526.54     1475.75     50.27 o 
  -1  10   3       12.57        6.93     10.98 o 
   0  10   3      155.61      157.17     17.33 o 
   1  10   3     3197.16     3158.87     57.66 o 
   2  10   3       20.20       24.86      7.77 o 
   3  10   3     4410.64     4554.26     56.09 o 
   4  10   3     4435.23     4661.44     73.29 o 
   5  10   3     1603.80     1679.72     55.47 o 
   6  10   3     1565.15     1700.52     56.63 o 
   7  10   3     1737.10     1686.66     56.63 o 
   8  10   3     1703.01     1734.27     44.26 o 
   9  10   3       92.20       99.61     14.40 o 
  10  10   3      722.93      706.78     29.62 o 
  -1  11   3     1531.17     1571.09     52.58 o 
   0  11   3     6838.59     6873.75    144.45 o 
   1  11   3       29.33       37.56     15.89 o 
   2  11   3      285.65      278.56     16.78 o 
   3  11   3      927.06      980.92     30.73 o 
   4  11   3      159.23      186.94     18.20 o 
   5  11   3      129.16      125.53     12.22 o 
   6  11   3     2051.00     2173.76     67.60 o 
   7  11   3     3543.11     3605.02     95.34 o 
   8  11   3       14.85       12.13     12.71 o 
   9  11   3      942.14      911.52     60.96 o 
   1  12   3     1016.68     1045.46     32.41 o 
   2  12   3       15.71        4.00      7.90 o 
   3  12   3     4636.65     4764.43     79.97 o 
   4  12   3        5.72       -4.33      8.17 o 
   5  12   3      480.53      514.29     21.22 o 
   6  12   3      805.91      834.26     34.38 o 
   7  12   3        3.88        8.52      8.78 o 
   8  12   3     1620.00     1587.85     58.36 o 
  -5 -10   4     1363.85     1428.95     52.58 o 
  -4 -10   4      138.33      156.37     27.16 o 
  -3 -10   4      102.00       86.35     17.33 o 
  -2 -10   4     4812.37     4726.60    155.66 o 
  -7  -9   4       43.77       46.95     11.76 o 
  -6  -9   4     3339.34     3445.03     60.84 o 
  -5  -9   4      837.42      855.72     36.40 o 
  -4  -9   4      114.03      109.64     12.87 o 
  -3  -9   4      370.41      400.04     19.20 o 
  -2  -9   4     1424.68     1416.82     33.91 o 
  -1  -9   4      192.86      167.54     17.29 o 
   0  -9   4      494.04      480.44     22.24 o 
   1  -9   4     4908.79     4548.60    112.67 o 
  -8  -8   4      102.18       96.66     13.46 o 
  -7  -8   4     2663.45     2732.48     51.25 o 
  -6  -8   4     1202.73     1227.82     31.65 o 
  -5  -8   4     1017.46      983.53     27.97 o 
  -4  -8   4     2394.26     2321.31     44.48 o 
  -3  -8   4     3574.58     3374.98     67.60 o 
  -2  -8   4     2503.32     2486.69     45.96 o 
  -1  -8   4      367.30      328.12     21.09 o 
   0  -8   4     3819.94     3606.58     87.20 o 
   1  -8   4      735.02      697.45     19.63 o 
   2  -8   4        7.05       19.65     13.87 o 
   3  -8   4     1977.10     1916.05     64.14 o 
  -9  -7   4      659.35      646.68     24.42 o 
  -8  -7   4      100.61      125.25     13.27 o 
  -7  -7   4      945.57      907.85     26.52 o 
  -6  -7   4      666.36      671.67     22.65 o 
  -5  -7   4     1156.11     1180.33     30.05 o 
  -4  -7   4     6746.77     6597.78    106.90 o 
  -3  -7   4       20.03       16.21     15.60 o 
  -2  -7   4      750.46      739.86     23.08 o 
  -1  -7   4     2059.04     2036.19     40.45 o 
   0  -7   4      213.84      235.37     14.88 o 
   1  -7   4     1070.43     1033.15     35.68 o 
   2  -7   4      527.56      494.68     20.15 o 
   3  -7   4     4663.34     4426.10    105.16 o 
   4  -7   4       32.97        5.78     12.71 o 
  -9  -6   4       43.25       47.96     15.02 o 
  -8  -6   4     6422.45     6683.08     94.29 o 
  -7  -6   4     1767.77     1757.85     36.93 o 
  -6  -6   4      173.19      185.83     13.68 o 
  -5  -6   4     1737.34     1710.62     35.82 o 
  -4  -6   4        1.05       19.43      8.09 o 
  -3  -6   4      180.87      183.49     13.07 o 
  -2  -6   4      302.80      221.46     32.65 o 
  -1  -6   4    13533.44    13144.79    161.07 o 
   0  -6   4     2653.02     2517.71     57.20 o 
   1  -6   4      337.81      299.46     14.34 o 
   2  -6   4     6060.62     5857.14     69.51 o 
   3  -6   4      300.01      302.36     16.51 o 
   4  -6   4       52.65       49.69     14.45 o 
   5  -6   4       68.14       55.47     15.02 o 
 -10  -5   4       67.97       93.03     16.76 o 
  -9  -5   4     1199.80     1227.89     30.80 o 
  -8  -5   4      709.69      752.82     23.43 o 
  -7  -5   4      333.05      353.73     19.93 o 
  -6  -5   4     1504.80     1596.83     33.06 o 
  -5  -5   4     5740.82     5669.80     78.74 o 
  -4  -5   4     7034.28     7063.75     93.47 o 
  -3  -5   4       65.39       56.29      8.78 o 
  -2  -5   4     3371.63     3169.25     49.83 o 
  -1  -5   4       12.48       34.42     11.85 o 
   0  -5   4      227.65      228.19     13.68 o 
   1  -5   4     3079.02     2931.35     47.39 o 
   2  -5   4     5192.98     5198.11     60.90 o 
   3  -5   4     1894.07     1913.74     37.71 o 
   4  -5   4       16.22       19.07     10.98 o 
   5  -5   4     3534.92     3533.37     86.10 o 
   6  -5   4      385.74      387.72     26.58 o 
  -9  -4   4      373.21      407.23     18.15 o 
  -8  -4   4     1390.21     1424.55     25.82 o 
  -7  -4   4     1065.57     1007.92     33.80 o 
  -6  -4   4     7441.81     7391.68     96.52 o 
  -5  -4   4       34.96       39.54      7.73 o 
  -4  -4   4       36.71       39.42     10.69 o 
  -3  -4   4     9453.87     9527.22    118.16 o 
  -2  -4   4      253.20      229.46     20.22 o 
  -1  -4   4     3779.72     3526.63    170.75 o 
   0  -4   4      343.11      308.87     13.89 o 
   1  -4   4     9190.20     9111.69    114.11 o 
   2  -4   4      834.92      775.64     17.33 o 
   3  -4   4       98.65       99.72     10.41 o 
   4  -4   4    10178.16    10214.91    133.70 o 
   5  -4   4       55.34       61.04      9.70 o 
   6  -4   4      611.51      608.42     22.87 o 
   7  -4   4       47.54       45.96     10.27 o 
  -9  -3   4      887.80      909.81     28.63 o 
  -8  -3   4      270.36      272.30     14.74 o 
  -7  -3   4     2911.91     2890.43     34.57 o 
  -6  -3   4      472.21      474.50     13.51 o 
  -5  -3   4      199.92      225.14      9.66 o 
  -4  -3   4      282.92      299.08     14.36 o 
  -3  -3   4    10577.94    10068.89    106.00 o 
  -2  -3   4     2972.63     3114.58     88.98 o 
  -1  -3   4     1106.13     1069.91     31.78 o 
   0  -3   4    11319.44    10916.75    191.26 o 
   1  -3   4     1997.95     1948.83     26.86 o 
   2  -3   4        0.07       -4.57     15.89 o 
   3  -3   4      331.83      299.62     56.34 o 
   4  -3   4     6532.70     6549.09     76.12 o 
   5  -3   4      107.87      115.37      9.71 o 
   6  -3   4       11.47        7.30      7.14 o 
   7  -3   4    10066.15     9979.86    252.51 o 
   8  -3   4     1497.72     1504.07     60.67 o 
 -10  -2   4        1.25        0.58     13.29 o 
  -9  -2   4        3.74       -2.89      8.37 o 
  -8  -2   4     1194.85     1203.65     23.83 o 
  -7  -2   4     6481.63     6476.46     63.78 o 
  -6  -2   4     3726.42     3646.26     44.92 o 
  -5  -2   4      286.20      299.33     12.42 o 
  -4  -2   4     6491.19     6470.61     82.01 o 
  -3  -2   4     1338.19     1247.29     18.85 o 
  -2  -2   4     3093.06     3068.38     45.36 o 
  -1  -2   4     7538.74     7406.80     91.83 o 
   0  -2   4    11320.38    11032.84    131.63 o 
   1  -2   4     3968.88     3975.28     45.55 o 
   2  -2   4     1701.82     1622.02     32.07 o 
   3  -2   4     6798.43     6847.22     76.58 o 
   4  -2   4     3954.84     3964.07     49.48 o 
   5  -2   4      368.77      385.03     13.28 o 
   6  -2   4     2433.37     2547.68     37.48 o 
   7  -2   4      842.52      858.31     26.87 o 
   8  -2   4        2.14       12.71     13.29 o 
 -10  -1   4     1383.35     1397.87     33.40 o 
  -9  -1   4      374.38      401.99     16.38 o 
  -8  -1   4     3949.31     3900.38     64.75 o 
  -7  -1   4      479.47      503.58     13.77 o 
  -6  -1   4     1582.39     1583.78     21.15 o 
  -5  -1   4    13103.89    12970.46    112.03 o 
  -4  -1   4     1012.48      948.54     16.43 o 
  -3  -1   4     3474.22     3457.65     46.94 o 
  -2  -1   4       54.30       77.18      9.53 o 
  -1  -1   4     3091.19     2746.62     39.87 o 
   0  -1   4     1930.72     1896.53     42.47 o 
   1  -1   4     2162.78     2086.24     22.87 o 
   2  -1   4    22686.43    21875.53    226.00 o 
   3  -1   4       70.15       77.21      9.58 o 
   4  -1   4     1390.21     1437.39     28.02 o 
   5  -1   4     3172.15     3162.69     36.96 o 
   6  -1   4     2640.17     2651.28     33.59 o 
   7  -1   4     1382.37     1397.20     27.38 o 
   8  -1   4      682.73      733.25     39.87 o 
   9  -1   4     4710.82     4938.63    132.32 o 
  -9   0   4     2570.73     2579.86     50.84 o 
  -8   0   4       19.51       22.53      9.25 o 
  -7   0   4      619.62      639.08     20.84 o 
  -6   0   4        0.71        2.53      3.93 o 
  -5   0   4     5710.56     5732.65     53.69 o 
  -4   0   4      316.68      327.61      8.18 o 
  -3   0   4       50.46       65.60      4.86 o 
  -2   0   4    28657.74    28825.11    269.23 o 
  -1   0   4     7235.08     7112.60    151.97 o 
   0   0   4      422.98      395.95      9.18 o 
   1   0   4     1987.58     2001.67     46.83 o 
   2   0   4     3086.07     2985.60     36.76 o 
   3   0   4       80.23       86.28      8.67 o 
   4   0   4       26.08       35.64      4.15 o 
   5   0   4    16754.82    16863.24    182.32 o 
   6   0   4     1621.89     1649.73     28.05 o 
   7   0   4       39.11       43.50      7.12 o 
   8   0   4     2448.05     2440.65     63.85 o 
   9   0   4        1.08       -2.89     13.87 o 
  -9   1   4     2294.08     2344.30     48.41 o 
  -8   1   4     2024.30     2049.45     42.49 o 
  -7   1   4      113.51      107.49     10.78 o 
  -6   1   4     8239.44     8171.93    138.68 o 
  -5   1   4     4401.35     4306.62     41.37 o 
  -4   1   4     1089.74     1113.23     14.61 o 
  -3   1   4     4927.59     4866.45     44.82 o 
  -2   1   4     8935.67     9092.08     89.05 o 
  -1   1   4        6.70        1.40      4.62 o 
   0   1   4     6492.72     6501.73     84.46 o 
   1   1   4    15605.23    15383.59    159.64 o 
   2   1   4    13204.53    13857.67    186.44 o 
   3   1   4      543.91      516.61     15.12 o 
   4   1   4     6439.83     6363.53     72.64 o 
   5   1   4       12.46       13.90      3.95 o 
   6   1   4       42.50       50.72      5.59 o 
   7   1   4     3415.67     3498.93     64.96 o 
   8   1   4     3312.25     3500.43     95.92 o 
   9   1   4     1818.55     1198.98     51.43 o 
  10   1   4       53.56       48.05     13.16 o 
  -9   2   4       32.48       45.82      9.81 o 
  -8   2   4      222.27      227.31     30.62 o 
  -7   2   4     7030.87     6997.48    101.11 o 
  -6   2   4     1508.94     1518.59     32.48 o 
  -5   2   4     1904.28     1862.43     35.14 o 
  -4   2   4     2456.80     2413.99     29.98 o 
  -3   2   4     4923.88     4995.99     51.91 o 
  -2   2   4     7940.95     8222.29     96.58 o 
  -1   2   4     9250.76     9624.10    117.27 o 
   0   2   4    21243.21    21123.02    248.19 o 
   1   2   4      451.84      556.84     13.16 o 
   2   2   4     1745.59     1912.91     33.50 o 
   3   2   4    10629.51    10777.58    149.50 o 
   4   2   4     1600.13     1613.45     22.85 o 
   5   2   4     5987.72     6221.45     71.74 o 
   6   2   4     1280.65     1322.05     45.07 o 
   7   2   4     8079.66     7144.35    788.15 o 
   8   2   4       74.17       67.45     16.47 o 
   9   2   4       76.01       86.61     17.05 o 
  10   2   4     4563.99     4534.99     88.03 o 
  -8   3   4      213.75      256.25     17.36 o 
  -7   3   4      849.04      834.80     32.07 o 
  -6   3   4      288.06      283.27     17.91 o 
  -5   3   4      181.07      171.52     14.16 o 
  -4   3   4    16304.59    16229.95    202.84 o 
  -3   3   4      594.23      581.27     16.14 o 
  -2   3   4     1243.49     1301.30     24.72 o 
  -1   3   4     7893.41     8136.31    103.36 o 
   0   3   4      300.64      334.68     18.20 o 
   1   3   4       44.11       59.72      4.33 o 
   2   3   4        1.14        1.27      2.09 o 
   3   3   4    26949.75    26391.92    488.26 o 
   5   3   4      479.92      497.66     21.67 o 
   6   3   4    10305.81     9992.42    146.23 o 
   7   3   4     1091.15     1136.72     31.05 o 
   8   3   4        0.52       42.28     23.40 o 
   9   3   4        5.10        2.62      8.37 o 
  10   3   4     3045.12     3047.05     66.59 o 
  -8   4   4     4435.36     4585.03     77.00 o 
  -7   4   4     2557.59     2553.61     49.63 o 
  -6   4   4        2.07        1.69      5.83 o 
  -5   4   4     3885.78     3893.47     62.10 o 
  -4   4   4      506.79      541.70     17.77 o 
  -3   4   4       26.05       43.04      7.51 o 
  -2   4   4     2422.77     2425.79     39.22 o 
  -1   4   4    18745.60    19545.10    236.54 o 
   0   4   4    12706.33    13157.17    160.96 o 
   1   4   4      180.39      218.60     12.57 o 
   2   4   4     3704.38     3428.53     38.87 o 
   3   4   4     3574.60     3658.68     47.85 o 
   4   4   4      612.85      588.82     18.37 o 
   5   4   4     1311.75     1193.28     28.59 o 
   6   4   4     7309.27     7210.21    110.48 o 
   7   4   4     2510.83     2564.82     95.63 o 
   8   4   4      115.11       99.68     12.46 o 
   9   4   4     2793.44     2793.60     93.61 o 
  10   4   4     1494.51     1260.76     43.63 o 
  11   4   4      676.18      613.87     49.69 o 
  -7   5   4      344.34      380.34     18.78 o 
  -6   5   4     3073.00     3038.32    107.47 o 
  -5   5   4     1715.67     1733.04     36.36 o 
  -4   5   4     3298.92     3263.56     53.93 o 
  -3   5   4      949.60      921.06     36.69 o 
  -2   5   4     8426.05     8704.46    114.18 o 
  -1   5   4        5.37       11.89      7.51 o 
   0   5   4      412.91      428.64     18.78 o 
   1   5   4    16994.93    17140.60    174.49 o 
   2   5   4     1317.15     1185.12     20.15 o 
   3   5   4     4285.91     4024.37     40.21 o 
   4   5   4      179.42      204.19     12.83 o 
   5   5   4     5854.03     5586.01     87.99 o 
   6   5   4      650.14      704.91     26.87 o 
   7   5   4      997.34     1003.23     29.00 o 
   8   5   4     8168.70     7864.01    213.79 o 
   9   5   4      450.55      432.01     22.82 o 
  10   5   4     1012.40      932.10     59.80 o 
  11   5   4       35.31       35.57     15.02 o 
  -7   6   4       89.45       77.73     12.05 o 
  -6   6   4     6148.58     6214.49     94.96 o 
  -5   6   4      577.22      554.78     20.42 o 
  -4   6   4      558.20      581.21     19.40 o 
  -3   6   4     7856.62     7835.89    107.44 o 
  -2   6   4      390.80      402.05     14.91 o 
  -1   6   4      804.89      807.12     19.79 o 
   0   6   4       49.38       60.12      6.54 o 
   1   6   4    13986.26    14701.89    196.46 o 
   2   6   4      737.10      753.02     17.73 o 
   3   6   4       17.37       28.53      4.98 o 
   4   6   4    16127.56    15695.58    168.98 o 
   5   6   4     1636.96     1582.39     35.67 o 
   6   6   4      221.06      225.07     19.93 o 
   7   6   4      278.78      260.04     22.25 o 
   8   6   4     1171.16     1074.08     31.84 o 
   9   6   4       22.97       30.68     10.12 o 
  10   6   4       33.50       36.18     11.23 o 
  11   6   4     5006.06     4538.19     89.22 o 
  -6   7   4      135.58      129.21     13.68 o 
  -5   7   4        0.91       13.66      7.55 o 
  -4   7   4      725.68      717.72     22.87 o 
  -3   7   4    10012.34     9814.03    132.35 o 
  -2   7   4     2730.16     2652.50     49.11 o 
  -1   7   4      340.97      329.32     14.09 o 
   0   7   4     7435.28     7304.70     97.43 o 
   1   7   4     2888.83     2994.36     45.54 o 
   2   7   4     2161.04     2243.34     30.60 o 
   3   7   4     1520.05     1474.53     28.28 o 
   4   7   4     3769.31     3668.00     89.56 o 
   5   7   4      268.68      335.45     36.11 o 
   6   7   4      541.23      543.08     21.38 o 
   7   7   4     7072.26     6826.11    109.61 o 
   8   7   4     2368.05     2332.30     50.99 o 
   9   7   4      356.89      342.80     20.61 o 
  10   7   4      576.03      586.15     45.65 o 
  11   7   4      581.07      527.48     49.69 o 
  -5   8   4      218.39      223.35     16.75 o 
  -4   8   4     1313.77     1352.80     33.28 o 
  -3   8   4      701.34      699.50     47.38 o 
  -2   8   4      832.54      808.66     23.06 o 
  -1   8   4     7675.64     7586.34    104.59 o 
   0   8   4     1255.41     1247.30     30.91 o 
   1   8   4     3494.87     3442.28     52.49 o 
   2   8   4      983.70      997.34     24.71 o 
   3   8   4     3887.79     3855.91     73.67 o 
   4   8   4     2889.72     2845.76     76.27 o 
   5   8   4     1131.72     1228.60     33.15 o 
   6   8   4     8617.80     8728.05    134.65 o 
   7   8   4       36.09       43.60     10.19 o 
   8   8   4      167.39      183.93     16.36 o 
   9   8   4     2861.95     2648.01     98.81 o 
  10   8   4      392.78      410.60     23.02 o 
  -4   9   4       14.21       13.33      8.14 o 
  -3   9   4     1502.76     1508.32     35.54 o 
  -2   9   4      172.27      148.05     12.46 o 
  -1   9   4     3339.08     3213.21     54.54 o 
   0   9   4      108.86      112.10     14.45 o 
   1   9   4       87.58       80.94     10.05 o 
   2   9   4    14213.29    14418.97    245.00 o 
   3   9   4      271.88      276.09     19.07 o 
   4   9   4       19.57       43.64     12.71 o 
   5   9   4     1137.20     1207.64     45.65 o 
   6   9   4      636.50      652.56     25.34 o 
   7   9   4        4.30       -0.74      8.32 o 
   8   9   4      291.11      271.86     20.22 o 
   9   9   4     7199.15     6801.34    261.46 o 
  10   9   4       15.90       31.70     11.80 o 
  -3  10   4      451.80      424.12     29.47 o 
  -2  10   4     4133.26     4001.98     97.07 o 
  -1  10   4     1930.64     1840.93     56.05 o 
   0  10   4       98.31       91.87     15.02 o 
   1  10   4      812.24      809.97     25.68 o 
   2  10   4     1415.62     1375.57     32.90 o 
   3  10   4       42.66       59.43     13.58 o 
   4  10   4      738.03      759.26     37.56 o 
   5  10   4     6272.69     6669.20    151.97 o 
   6  10   4     3031.11     3181.48     87.83 o 
   7  10   4       14.24        9.25     11.56 o 
   8  10   4     1597.82     1626.42     48.25 o 
   9  10   4       49.81       59.82     13.00 o 
  10  10   4       32.42       30.05     16.76 o 
  -1  11   4      439.67      493.46     30.62 o 
   0  11   4     2408.27     2419.33     67.60 o 
   1  11   4     1390.45     1436.71     39.58 o 
   2  11   4     2259.20     2297.18     47.32 o 
   3  11   4      597.15      605.77     21.93 o 
   4  11   4     4538.20     4777.99    120.19 o 
   5  11   4       53.24       89.56     18.49 o 
   6  11   4       70.23       84.94     17.91 o 
   7  11   4     3282.30     3347.31     93.03 o 
   8  11   4      803.60      774.86     39.87 o 
   9  11   4     1097.90     1069.86     67.60 o 
   0  12   4     5577.11     5789.72    132.03 o 
   1  12   4        0.29       16.34      8.88 o 
   2  12   4      536.02      537.02     23.32 o 
   3  12   4     2882.44     3022.55     58.01 o 
   4  12   4       78.25       64.72     17.91 o 
   5  12   4      331.39      337.93     17.35 o 
   6  12   4       14.71       30.62     15.02 o 
   7  12   4     3284.45     3362.91     94.76 o 
   8  12   4       40.23       26.58     14.45 o 
   3  13   4     3450.63     3691.11    106.32 o 
   4  13   4      735.32      830.90     45.07 o 
   5  13   4       20.76       10.98     15.02 o 
   6  13   4     2118.88     2323.30     48.30 o 
  -6  -9   5        1.54        3.28     10.19 o 
  -5  -9   5      238.79      238.15     25.14 o 
  -4  -9   5     1512.84     1513.89     53.74 o 
  -3  -9   5       39.79       31.78     11.56 o 
  -2  -9   5     3411.62     3431.33     60.66 o 
  -1  -9   5      671.90      608.47     20.31 o 
  -7  -8   5       26.69       15.40     10.12 o 
  -6  -8   5     1428.12     1447.62     36.12 o 
  -5  -8   5     4487.00     4562.22     73.05 o 
  -4  -8   5      321.29      292.07     17.69 o 
  -3  -8   5       36.81       35.39      9.44 o 
  -2  -8   5      119.44      138.55     13.89 o 
  -1  -8   5      650.02      657.90     23.70 o 
   0  -8   5      123.46      152.60     11.80 o 
   1  -8   5     2012.04     1869.47    100.54 o 
   2  -8   5     3964.32     3706.71     98.81 o 
  -8  -7   5       10.24        9.68      9.58 o 
  -7  -7   5      597.08      600.37     23.06 o 
  -6  -7   5        3.58       12.58      8.96 o 
  -5  -7   5     2799.22     2726.20     50.02 o 
  -4  -7   5      721.83      742.46     40.45 o 
  -3  -7   5     1083.55     1026.41     28.79 o 
  -2  -7   5     8758.56     8523.26    114.73 o 
  -1  -7   5       51.38       40.62     10.62 o 
   0  -7   5     1260.18     1231.68     55.76 o 
   1  -7   5      168.49      167.02     17.58 o 
   2  -7   5      344.78      349.01     19.15 o 
   3  -7   5      905.30      925.09     43.34 o 
  -9  -6   5     1142.96     1187.08     32.39 o 
  -8  -6   5       58.84       70.33     11.60 o 
  -7  -6   5       24.20       26.10      9.54 o 
  -6  -6   5     2819.87     2846.00     50.62 o 
  -5  -6   5      269.39      298.92     16.51 o 
  -4  -6   5     4099.92     4033.25     63.27 o 
  -3  -6   5     1624.34     1584.73     55.47 o 
  -2  -6   5     1827.52     1765.57     54.32 o 
  -1  -6   5     2906.84     2919.40     50.04 o 
   0  -6   5      777.07      762.17     23.49 o 
   1  -6   5     3668.00     3577.26     79.16 o 
   2  -6   5      348.14      331.66     17.74 o 
   3  -6   5     1068.77     1103.39     47.67 o 
   4  -6   5     1984.53     1944.94     61.83 o 
  -9  -5   5        0.56        3.36      7.16 o 
  -8  -5   5     2626.14     2662.94     48.57 o 
  -7  -5   5     5820.71     5681.41    108.05 o 
  -6  -5   5     1037.69     1018.43     26.70 o 
  -5  -5   5      269.38      299.67     16.10 o 
  -4  -5   5     1459.43     1443.25     31.43 o 
  -3  -5   5     1626.54     1562.27     32.68 o 
  -2  -5   5       41.84       33.23      8.37 o 
   0  -5   5     7233.62     6991.91     94.32 o 
   1  -5   5      877.56      906.57     24.72 o 
   2  -5   5     1784.61     1789.10     49.98 o 
   3  -5   5     2273.18     2330.58     44.67 o 
   4  -5   5      509.96      524.21     20.83 o 
   5  -5   5       42.52       42.18     13.87 o 
  -9  -4   5      251.02      258.20     18.20 o 
  -8  -4   5      352.45      375.01     17.51 o 
  -7  -4   5      590.19      614.27     20.38 o 
  -6  -4   5     1230.26     1193.30     27.75 o 
  -5  -4   5     1101.46     1101.15     26.52 o 
  -4  -4   5    15423.96    15615.86    226.51 o 
  -3  -4   5      102.08      115.12     10.41 o 
  -2  -4   5     1267.88     1216.91     27.37 o 
  -1  -4   5     4806.99     4638.43     66.54 o 
   0  -4   5       18.99        1.73     12.13 o 
   1  -4   5     4191.10     4190.62     62.48 o 
   2  -4   5      343.96      366.34     23.69 o 
   3  -4   5     6781.37     6906.47    196.75 o 
   4  -4   5        2.51       -7.32      7.32 o 
   5  -4   5      219.99      253.04     16.14 o 
   6  -4   5     2940.50     3071.69     79.16 o 
  -9  -3   5        1.98      -11.56     11.56 o 
  -8  -3   5     4868.99     4781.48     58.39 o 
  -7  -3   5      623.88      615.53     19.56 o 
  -6  -3   5     1936.41     1973.71     41.60 o 
  -5  -3   5     3323.76     3159.62     49.17 o 
  -4  -3   5      397.29      376.41     18.20 o 
  -3  -3   5     8230.91     8323.23    107.76 o 
  -2  -3   5     1732.08     1661.79     31.45 o 
  -1  -3   5    12088.53    11631.02    141.63 o 
   0  -3   5      559.10      551.42     17.96 o 
   1  -3   5      846.48      838.71     22.05 o 
   2  -3   5     3678.90     3685.63     57.20 o 
   3  -3   5       36.17       47.12      6.71 o 
   4  -3   5     6084.29     6197.88     73.87 o 
   5  -3   5     2012.97     1999.29     32.94 o 
   6  -3   5     2464.61     2542.72     49.77 o 
   7  -3   5      239.34      239.27     16.93 o 
  -9  -2   5     3091.24     3150.85     82.63 o 
  -8  -2   5      674.28      669.96     29.76 o 
  -7  -2   5      758.54      766.56     15.91 o 
  -6  -2   5     3208.21     3183.87     41.35 o 
  -5  -2   5     4036.38     3984.81     56.91 o 
  -4  -2   5      824.65      866.86     20.61 o 
  -3  -2   5     2689.57     2568.06     32.66 o 
  -2  -2   5     8387.68     8277.03    103.47 o 
  -1  -2   5      971.44      978.66     22.24 o 
   0  -2   5     9545.13     9598.58    118.57 o 
   1  -2   5    14948.50    14450.98    184.84 o 
   2  -2   5     1512.03     1498.39     30.05 o 
   3  -2   5      158.68      142.54     18.49 o 
   4  -2   5      428.31      439.52     13.75 o 
   5  -2   5     1421.58     1485.66     26.23 o 
   6  -2   5       23.54       30.93      6.87 o 
   7  -2   5     2848.56     3150.85     89.56 o 
   8  -2   5     2113.49     2376.57     78.01 o 
  -9  -1   5      149.71      168.14     12.50 o 
  -8  -1   5      871.43      896.15     26.96 o 
  -7  -1   5      326.15      344.02     10.79 o 
  -6  -1   5     8322.03     8114.89     75.36 o 
  -5  -1   5      168.93      186.33     11.85 o 
  -4  -1   5     1664.47     1563.73     28.16 o 
  -3  -1   5    18188.21    17783.19    205.09 o 
  -2  -1   5       19.02       25.03      7.22 o 
  -1  -1   5     2270.21     2190.48     35.30 o 
   0  -1   5      365.37      383.68     21.38 o 
   1  -1   5    10667.53    10504.04     94.28 o 
   2  -1   5     1520.41     1468.13     22.41 o 
   3  -1   5     1628.39     1617.78     25.46 o 
   4  -1   5    12854.25    12874.37    119.84 o 
   5  -1   5      923.42      953.88     17.35 o 
   6  -1   5     1034.69     1055.41     19.32 o 
   7  -1   5      593.33      623.94     33.80 o 
   8  -1   5      394.98      380.78     30.62 o 
  -9   0   5      156.19      147.12     14.06 o 
  -8   0   5      428.77      441.13     19.40 o 
  -7   0   5     2620.05     2562.44     48.42 o 
  -6   0   5      143.79      153.00      7.26 o 
  -5   0   5     3018.18     2961.15     32.37 o 
  -4   0   5     1187.10     1200.78     19.40 o 
  -3   0   5    14767.59    14590.85    141.74 o 
  -2   0   5       73.68       95.09      7.35 o 
  -1   0   5        8.62       24.89      4.08 o 
   0   0   5    13342.59    13008.50    128.84 o 
   1   0   5     3237.06     3412.29     40.91 o 
   2   0   5    14812.93    14864.71    156.78 o 
   3   0   5     3092.23     3029.46     39.54 o 
   4   0   5     4386.33     4419.85     46.55 o 
   5   0   5     2315.60     2250.34     28.61 o 
   6   0   5       26.65       41.66      9.51 o 
   7   0   5     4225.91     4210.78     58.31 o 
   8   0   5      402.64      395.80     17.30 o 
   9   0   5     2445.83     2508.89     82.05 o 
  -9   1   5     1342.48     1364.45     36.16 o 
  -8   1   5     5970.71     6035.65     93.15 o 
  -7   1   5      753.63      787.05     38.14 o 
  -6   1   5       98.95       96.42     10.19 o 
  -5   1   5      137.48      150.97      6.65 o 
  -4   1   5     4161.31     4055.20     40.17 o 
  -3   1   5        0.87        4.85      2.80 o 
  -2   1   5    10118.34     9798.05     96.95 o 
  -1   1   5    17098.39    16888.58    161.44 o 
   0   1   5     9808.91    10090.83    128.68 o 
   1   1   5      363.27      348.03     19.30 o 
   2   1   5     1144.68     1088.53     18.34 o 
   3   1   5     4169.72     4121.86     67.49 o 
   4   1   5       86.07       94.15      8.78 o 
   5   1   5     8579.96     8844.79    100.28 o 
   6   1   5     5830.09     5782.86     96.43 o 
   7   1   5      441.77      476.06     26.58 o 
   8   1   5      850.01      858.89     29.62 o 
   9   1   5     1305.88     1320.09     39.82 o 
  -8   2   5     3340.69     3324.71     60.47 o 
  -7   2   5      564.30      564.54     20.84 o 
  -6   2   5      992.58      972.36     25.74 o 
  -5   2   5    14207.88    14050.06    180.58 o 
  -4   2   5       46.28       53.38      4.11 o 
  -3   2   5      293.03      334.17      7.94 o 
  -2   2   5     1336.37     1415.90     21.68 o 
  -1   2   5     2768.94     2682.85     32.73 o 
   0   2   5     1921.18     1903.90     25.60 o 
   1   2   5     7977.25     8168.77    106.11 o 
   2   2   5    24555.89    24439.10    324.69 o 
   3   2   5      792.17      830.07     20.84 o 
   4   2   5     2792.06     2829.45     49.43 o 
   5   2   5     1748.36     1753.89     26.08 o 
   6   2   5        3.13       19.93      7.35 o 
   7   2   5     1548.39     1557.81     38.00 o 
   8   2   5     1484.07     1454.70     38.61 o 
   9   2   5     5299.01     5075.57    130.59 o 
  10   2   5        4.46        0.68     14.16 o 
  -8   3   5      618.89      602.87     23.28 o 
  -7   3   5     1330.86     1315.61     66.16 o 
  -6   3   5      822.72      821.19     24.11 o 
  -5   3   5     3657.11     3660.32     59.24 o 
  -4   3   5      936.98      910.20     22.88 o 
  -3   3   5       70.22      101.20     16.76 o 
  -2   3   5    16337.07    16543.00    181.28 o 
  -1   3   5      828.11      750.90     24.86 o 
   0   3   5     3908.09     3899.06     51.22 o 
   1   3   5     6454.64     6782.65     73.37 o 
   2   3   5     5813.31     6182.77    123.94 o 
   3   3   5     9167.14     9306.15    196.46 o 
   4   3   5     2062.15     2065.69     39.63 o 
   5   3   5    15380.51    15376.25    214.64 o 
   6   3   5        5.92        1.16      5.41 o 
   8   3   5     2506.97     2488.88     53.32 o 
   9   3   5        0.15        1.45      8.78 o 
  10   3   5     2504.17     2355.08     56.79 o 
  -8   4   5       18.24       31.97      9.13 o 
  -7   4   5      154.41      156.47     13.87 o 
  -6   4   5     2617.43     2602.69     49.02 o 
  -5   4   5      305.39      319.87     15.12 o 
  -4   4   5     6169.79     6239.89     88.86 o 
  -3   4   5    10171.90    10217.26    133.39 o 
  -2   4   5     1710.77     1700.56     31.45 o 
  -1   4   5     2161.35     2212.88     27.74 o 
   0   4   5     6020.89     6029.17     79.66 o 
   1   4   5     5443.31     5359.34     59.83 o 
   2   4   5       46.43       55.03      7.79 o 
   3   4   5    12409.47    12487.36    158.35 o 
   4   4   5     8558.35     8578.31    174.50 o 
   5   4   5      437.52      393.12     29.47 o 
   6   4   5     8522.37     8254.96    125.19 o 
   7   4   5     3698.53     3739.64     68.22 o 
   8   4   5      614.51      589.52     24.10 o 
   9   4   5       21.56       14.16      9.40 o 
  10   4   5      390.90      367.04     22.67 o 
  -7   5   5     5366.53     5454.56     87.23 o 
  -6   5   5       30.53       34.90      8.78 o 
  -5   5   5       88.43       87.00     10.19 o 
  -4   5   5     1808.58     1774.53     42.18 o 
  -3   5   5      698.95      759.22     21.04 o 
  -2   5   5      752.13      775.75     62.40 o 
  -1   5   5     3024.03     3099.41     47.78 o 
   0   5   5    25048.57    26044.94    312.52 o 
   1   5   5      412.70      395.16     10.40 o 
   2   5   5     1467.22     1399.74     20.34 o 
   3   5   5    11036.81    10939.72    107.67 o 
   4   5   5       12.31       24.75      6.95 o 
   5   5   5     1896.51     1796.24     38.38 o 
   6   5   5      324.40      318.28     47.09 o 
   7   5   5     6943.56     6896.72    192.99 o 
   8   5   5      484.34      462.72     21.65 o 
   9   5   5      966.22      881.07     37.85 o 
  10   5   5     5681.47     5168.25    196.46 o 
  -6   6   5      796.68      833.18     26.55 o 
  -5   6   5       71.63       61.96      9.37 o 
  -4   6   5     8474.60     8386.28    117.04 o 
  -3   6   5      506.10      505.40     25.14 o 
  -1   6   5     3176.66     3136.69     49.22 o 
   0   6   5       12.68       12.66      6.93 o 
   1   6   5     6827.70     6840.75     76.34 o 
   2   6   5     1419.72     1520.82     22.64 o 
   3   6   5    19101.41    19434.02    196.48 o 
   4   6   5        0.09       10.02      3.08 o 
   5   6   5      329.79      339.11     17.10 o 
   6   6   5     8061.31     7946.36    122.91 o 
   7   6   5      397.52      364.80     18.97 o 
   8   6   5     4399.18     4249.38     78.01 o 
   9   6   5      597.90      585.88     25.29 o 
  10   6   5     1092.04     1107.56     36.36 o 
  11   6   5      537.41      468.96     26.33 o 
  -6   7   5     1353.58     1312.94     60.96 o 
  -5   7   5     2982.99     2993.37     55.76 o 
  -4   7   5      500.06      516.09     19.79 o 
  -3   7   5     3638.86     3533.00     58.82 o 
  -2   7   5     6207.63     6228.32    127.70 o 
  -1   7   5     6812.49     6882.16     94.77 o 
   0   7   5      697.35      689.61     18.59 o 
   1   7   5      558.37      564.41     14.04 o 
   2   7   5     7630.56     7772.48     85.72 o 
   3   7   5      718.29      725.41     14.08 o 
   4   7   5     8847.58     8716.41    183.17 o 
   5   7   5     7732.31     7800.77    121.25 o 
   6   7   5     2770.44     2678.06     53.86 o 
   7   7   5      298.18      274.99     17.33 o 
   8   7   5        1.70        0.91      8.72 o 
   9   7   5     2234.38     2043.71     49.39 o 
  10   7   5       25.77       26.17     11.01 o 
  -5   8   5       40.90       44.68      9.95 o 
  -4   8   5        1.32        6.39      9.82 o 
  -3   8   5      206.55      201.72     14.50 o 
  -1   8   5      574.80      585.14     26.87 o 
   0   8   5     1415.37     1456.66     30.62 o 
   1   8   5    10396.32    10447.55    114.89 o 
   2   8   5       35.08       62.25      6.28 o 
   3   8   5      189.52      189.45     11.54 o 
   4   8   5        0.60       13.29      9.82 o 
   5   8   5     3798.48     3784.56     69.96 o 
   6   8   5      297.86      312.80     18.58 o 
   7   8   5     1070.30     1024.54     32.07 o 
   8   8   5     7860.31     7536.69    123.45 o 
   9   8   5       68.77       48.33     12.01 o 
  10   8   5      195.86      201.39     19.33 o 
  -4   9   5      502.60      465.40     20.63 o 
  -3   9   5     6027.75     5829.62    101.99 o 
  -2   9   5       52.22       17.43     26.29 o 
  -1   9   5     1574.49     1594.78     52.00 o 
   0   9   5     1097.81     1069.41     26.14 o 
   1   9   5     7001.93     7067.24     96.54 o 
   2   9   5      303.99      328.05     16.09 o 
   3   9   5      610.30      614.07     19.88 o 
   4   9   5    10509.92    11205.66    234.02 o 
   5   9   5      304.23      320.69     26.00 o 
   6   9   5     2520.71     2540.10     55.04 o 
   7   9   5     1438.64     1460.27     39.65 o 
   8   9   5     1354.02     1227.68     38.43 o 
   9   9   5     1541.93     1386.56     56.92 o 
  10   9   5       48.92       42.37     12.59 o 
  -3  10   5      869.51      845.84     33.80 o 
  -2  10   5       11.72       10.42      7.48 o 
  -1  10   5       77.12       92.28     11.23 o 
   0  10   5     2010.86     1983.08     57.20 o 
   1  10   5      202.29      216.34     15.38 o 
   2  10   5     4698.39     4748.45     77.12 o 
   3  10   5     4907.77     5050.12     86.96 o 
   4  10   5     2204.43     2213.63     70.49 o 
   5  10   5      268.50      329.36     27.74 o 
   6  10   5      799.72      977.09     43.91 o 
   7  10   5     1647.58     1699.95     60.67 o 
   8  10   5      285.14      298.08     21.51 o 
   9  10   5     1595.37     1518.55     43.75 o 
  10  10   5     1447.99     1381.61     42.35 o 
  -1  11   5     6144.12     5931.90    131.17 o 
   0  11   5       82.62      119.03     18.49 o 
   1  11   5       27.01       34.90     10.40 o 
   2  11   5      972.55      979.10     29.02 o 
   3  11   5      225.74      251.35     28.31 o 
   4  11   5      226.61      213.22     25.42 o 
   5  11   5      804.49      862.69     42.76 o 
   6  11   5     6820.61     7217.55    166.99 o 
   7  11   5       56.75       41.60     15.60 o 
   8  11   5      407.74      336.87     28.89 o 
   9  11   5     1916.54     1877.32    127.12 o 
   0  12   5      132.48      189.97     18.46 o 
   1  12   5       15.08       18.99      9.71 o 
   2  12   5     5961.82     6106.68     98.95 o 
   3  12   5      586.37      589.95     38.71 o 
   4  12   5       52.82       33.51     15.60 o 
   5  12   5     1517.29     1509.27     58.94 o 
   6  12   5      101.64      119.61     21.96 o 
   7  12   5      869.86      962.07     46.80 o 
   8  12   5        6.48       -5.20     11.56 o 
   3  13   5     1159.86     1289.69     58.36 o 
   4  13   5     1031.05     1086.88     52.58 o 
   5  13   5     1518.84     1573.40     62.40 o 
   6  13   5       33.04       35.82     16.76 o 
  -6  -8   6      751.99      796.41     28.16 o 
  -5  -8   6      491.46      497.42     22.78 o 
  -4  -8   6     1580.09     1592.54     39.02 o 
  -3  -8   6     1219.76     1176.90     55.47 o 
  -2  -8   6       99.74      101.71     13.89 o 
  -1  -8   6     2025.73     1991.75     43.51 o 
   0  -8   6      335.62      326.26     20.61 o 
  -7  -7   6      789.30      806.29     27.56 o 
  -6  -7   6       27.52       26.00     10.82 o 
  -5  -7   6     6155.37     6201.66    111.81 o 
  -4  -7   6       89.55       93.08     12.87 o 
  -3  -7   6      898.51      954.40     38.71 o 
  -1  -7   6      331.82      312.91     19.00 o 
   0  -7   6     1084.74     1076.82     30.23 o 
   1  -7   6      361.29      328.62     16.11 o 
   2  -7   6     5138.60     4805.73    117.30 o 
  -8  -6   6      936.74      913.26     28.57 o 
  -7  -6   6      205.58      246.90     19.93 o 
  -6  -6   6      670.31      688.39     24.06 o 
  -5  -6   6      718.86      732.36     29.18 o 
  -4  -6   6       51.45       82.65     11.64 o 
  -3  -6   6      307.71      306.48     17.36 o 
  -2  -6   6     8124.72     7892.43    108.19 o 
  -1  -6   6     2207.05     2180.34     47.09 o 
   0  -6   6      482.65      427.56     20.22 o 
   1  -6   6     2486.24     2450.94     46.78 o 
   2  -6   6       74.30       69.57     15.60 o 
   3  -6   6        2.34       -8.99      8.99 o 
   4  -6   6      330.99      299.89     28.31 o 
  -8  -5   6      626.88      642.63     23.25 o 
  -7  -5   6     1177.45     1194.09     30.61 o 
  -6  -5   6     3107.85     3108.22     53.86 o 
  -5  -5   6     5297.32     5232.47     77.55 o 
  -4  -5   6      145.19      120.73     14.73 o 
  -3  -5   6     2849.62     2806.83     49.20 o 
  -2  -5   6        2.94       16.28      8.14 o 
  -1  -5   6       15.00       40.19     22.53 o 
   0  -5   6     2924.96     2963.33     51.46 o 
   1  -5   6     3208.19     3047.41     52.69 o 
   2  -5   6     3942.90     3997.36     91.87 o 
   3  -5   6       19.81       24.77      9.37 o 
   4  -5   6     2655.47     2689.57     51.44 o 
   5  -5   6      116.25      104.59     18.49 o 
  -9  -4   6     1437.23     1426.32     50.88 o 
  -8  -4   6      180.94      176.92     14.47 o 
  -7  -4   6     4421.28     4255.67     66.10 o 
  -6  -4   6       25.17       34.77      9.19 o 
  -5  -4   6      751.64      790.90     23.47 o 
  -4  -4   6     4842.03     4651.27     68.99 o 
  -3  -4   6      557.19      513.04     19.60 o 
  -2  -4   6     3714.11     3621.37     56.97 o 
  -1  -4   6      598.57      621.17     32.94 o 
   0  -4   6     7242.65     7241.82    142.14 o 
   1  -4   6      182.44      209.56     18.78 o 
   2  -4   6       14.18        9.25     12.13 o 
   3  -4   6     9683.63     9864.56    157.46 o 
   4  -4   6        3.56        9.42      8.46 o 
   5  -4   6      678.71      707.73     36.69 o 
   6  -4   6       14.42       11.56     12.71 o 
  -9  -3   6      661.77      703.21     37.56 o 
  -8  -3   6     1598.94     1634.45     35.64 o 
  -7  -3   6       22.86       21.00      8.05 o 
  -6  -3   6      203.23      247.52     14.23 o 
  -5  -3   6       96.01      110.39     10.94 o 
  -4  -3   6     8062.17     7946.60    103.88 o 
  -3  -3   6     1420.07     1393.85     29.60 o 
  -2  -3   6      659.05      704.06     37.56 o 
  -1  -3   6     8132.35     7965.00    104.10 o 
   0  -3   6     2128.20     2011.44     37.78 o 
   1  -3   6      105.48      100.54     15.60 o 
   2  -3   6       41.16       34.67     13.29 o 
   3  -3   6     5256.53     5380.66    112.10 o 
   4  -3   6      767.28      779.12     46.23 o 
   5  -3   6      102.58      104.12     16.47 o 
   6  -3   6     4914.98     5174.01     80.08 o 
  -9  -2   6      704.03      695.70     36.98 o 
  -8  -2   6     2929.70     2890.25     79.16 o 
  -7  -2   6     4754.82     4614.79     56.60 o 
  -6  -2   6        3.11        1.84      6.66 o 
  -5  -2   6     4076.32     3935.57     58.17 o 
  -4  -2   6      882.96      891.80     22.46 o 
  -3  -2   6        3.46        5.49      6.54 o 
  -2  -2   6     3691.34     3623.24     54.27 o 
  -1  -2   6     8089.03     7967.98    189.81 o 
   0  -2   6     5320.49     5214.37     72.67 o 
   1  -2   6     1006.51      970.08     29.18 o 
   2  -2   6     6041.57     6048.20     86.40 o 
   3  -2   6     3360.52     3363.53     55.16 o 
   4  -2   6      485.71      528.43     15.75 o 
   5  -2   6     6009.68     6213.68     75.37 o 
   6  -2   6     1691.24     1771.91     31.66 o 
   7  -2   6      603.27      640.22     36.40 o 
  -9  -1   6     1220.28     1184.53     47.96 o 
  -8  -1   6      537.77      514.26     30.62 o 
  -7  -1   6       38.74       47.38     14.45 o 
  -6  -1   6     7219.28     7021.55     76.87 o 
  -5  -1   6       18.30        1.83      7.14 o 
  -4  -1   6     2169.60     2236.04     37.15 o 
  -3  -1   6      103.78      123.31      9.60 o 
  -2  -1   6     4812.84     4499.95     54.09 o 
  -1  -1   6      805.14      799.04     20.42 o 
   0  -1   6      779.18      764.95     20.61 o 
   1  -1   6    17549.64    17342.95    172.02 o 
   2  -1   6       48.34       58.76      5.32 o 
   3  -1   6     4385.35     4513.79     56.24 o 
   4  -1   6      875.37      885.56     19.67 o 
   5  -1   6     1427.07     1523.15     23.58 o 
   6  -1   6      785.68      813.44     17.48 o 
   7  -1   6      636.30      668.00     24.66 o 
   8  -1   6     4746.58     4976.18    128.28 o 
  -9   0   6      191.90      203.13     16.51 o 
  -8   0   6      616.09      584.85     23.08 o 
  -7   0   6       31.89       23.44      7.96 o 
  -6   0   6     8544.47     8352.31     93.07 o 
  -5   0   6     2019.32     1959.24     25.29 o 
  -4   0   6      511.05      506.77     13.40 o 
  -3   0   6    14458.62    14199.20    166.71 o 
  -2   0   6     4130.17     4023.95     55.90 o 
  -1   0   6     1207.59     1091.05     18.03 o 
   0   0   6     1097.74     1052.25     17.82 o 
   1   0   6     2192.29     2108.68     28.74 o 
   2   0   6       93.67       83.85      8.19 o 
   3   0   6      110.53      129.52      7.92 o 
   4   0   6    17336.37    17617.13    188.56 o 
   5   0   6     3737.37     3799.12     45.19 o 
   6   0   6      244.00      263.23     10.44 o 
   7   0   6     2548.98     2587.01     42.25 o 
   8   0   6       24.32       15.51      8.43 o 
   9   0   6       31.17        0.58     13.29 o 
  -8   1   6      263.74      256.68     17.15 o 
  -7   1   6     1441.97     1429.56     34.73 o 
  -6   1   6     4429.88     4278.17     69.66 o 
  -5   1   6      607.95      643.70     12.76 o 
  -4   1   6     3446.91     3265.40     34.97 o 
  -3   1   6     3708.44     3657.54     42.66 o 
  -2   1   6     2469.96     2409.92     31.09 o 
  -1   1   6     3259.63     3247.93     46.34 o 
   0   1   6    12797.12    12711.88    161.30 o 
   1   1   6    12609.26    13085.93    166.39 o 
   2   1   6        7.04        9.44      4.13 o 
   3   1   6     3939.42     3955.27     49.85 o 
   4   1   6      157.71      158.22      9.33 o 
   5   1   6      958.30     1001.85     17.43 o 
   6   1   6     3887.31     3858.69     53.29 o 
   7   1   6     3779.93     3722.84     95.21 o 
   8   1   6     3531.39     3576.62     54.03 o 
   9   1   6        0.43       -8.06      8.06 o 
  -8   2   6     3254.16     3259.39     61.28 o 
  -7   2   6      597.55      595.41     32.07 o 
  -6   2   6     3878.06     3645.92     62.31 o 
  -5   2   6     1473.09     1392.63     38.71 o 
  -4   2   6     3170.20     3087.42     32.71 o 
  -3   2   6     3764.59     3751.72     37.90 o 
  -2   2   6     1501.17     1516.60     19.44 o 
  -1   2   6    20019.33    20347.38    244.07 o 
   0   2   6        1.50       -0.53      4.28 o 
   1   2   6      919.46      861.55     46.23 o 
   2   2   6     9949.33     9981.19    214.25 o 
   3   2   6     1406.54     1431.71     23.76 o 
   4   2   6     3819.00     4055.68     66.39 o 
   5   2   6     1161.36     1145.98     23.33 o 
   6   2   6    10586.64    10704.87    157.87 o 
   7   2   6      104.52      117.74     13.27 o 
   8   2   6       70.02       69.08     11.64 o 
   9   2   6     5132.27     4860.18     90.29 o 
  -8   3   6      490.09      519.28     22.26 o 
  -7   3   6      765.96      737.04     25.14 o 
  -6   3   6       32.29       37.80     13.29 o 
  -5   3   6     8706.89     8424.36    117.45 o 
  -4   3   6     2591.68     2510.11     45.15 o 
  -3   3   6     1662.26     1608.26     23.89 o 
  -2   3   6     1603.37     1558.74     27.61 o 
  -1   3   6       97.28      120.40      6.86 o 
   0   3   6     1926.25     1977.78     23.72 o 
   1   3   6      113.01      124.65      7.04 o 
   2   3   6    16633.78    16437.59    303.36 o 
   3   3   6     5702.99     6013.35     91.09 o 
   4   3   6      944.47      972.47     25.33 o 
   5   3   6     3708.57     3560.35     62.30 o 
   6   3   6     1795.44     1776.20     39.84 o 
   7   3   6      868.98      860.28     27.74 o 
   8   3   6       32.71       35.06     12.13 o 
   9   3   6     2569.61     2243.54    124.81 o 
  10   3   6      779.20      744.81     45.07 o 
  -7   4   6       28.00       19.14      8.37 o 
  -6   4   6     1657.04     1639.94     37.17 o 
  -5   4   6      174.42      205.55     28.02 o 
  -4   4   6      649.88      646.81     20.22 o 
  -3   4   6     3210.57     3066.76     50.46 o 
  -2   4   6    10624.30    10610.36    131.66 o 
  -1   4   6    10639.29    10845.28    110.55 o 
   0   4   6       26.70       15.31      5.49 o 
   1   4   6     5279.29     5301.74     60.54 o 
   2   4   6      338.31      383.43      9.94 o 
   3   4   6        7.87        8.34      3.65 o 
   4   4   6     5195.71     5241.91     61.62 o 
   5   4   6     6566.83     6557.47    102.14 o 
   6   4   6     6577.07     6588.68    142.72 o 
   7   4   6      183.00      165.26     20.80 o 
   8   4   6     4516.76     3743.84    451.28 o 
   9   4   6     1047.09      942.12     32.48 o 
  10   4   6      372.01      338.58     22.26 o 
  -7   5   6      804.11      785.67     43.34 o 
  -6   5   6      609.91      591.73     23.11 o 
  -5   5   6     3828.27     3794.21     63.93 o 
  -4   5   6      384.12      384.64     16.54 o 
  -3   5   6     6623.42     6545.26     92.75 o 
  -2   5   6      149.78      157.17     15.60 o 
  -1   5   6      179.36      188.22      8.08 o 
   0   5   6    12062.48    12083.80    121.60 o 
   1   5   6      145.82      140.40      7.64 o 
   2   5   6     9925.54    10054.33    106.71 o 
   3   5   6      639.36      653.37     12.42 o 
   4   5   6     4532.92     4500.56     62.53 o 
   5   5   6      491.96      436.98     58.36 o 
   6   5   6      350.94      368.92     18.37 o 
   7   5   6     7007.01     6801.45    110.28 o 
   8   5   6       10.05        0.36     10.40 o 
   9   5   6     1685.29     1548.99     42.27 o 
  10   5   6       96.15       73.62     14.47 o 
  -6   6   6      829.59      838.38     27.17 o 
  -5   6   6      367.96      362.68     17.55 o 
  -4   6   6     2388.74     2372.24     45.56 o 
  -3   6   6      294.87      303.18     16.47 o 
  -2   6   6     1023.19      906.95     83.78 o 
  -1   6   6      346.13      367.05     14.30 o 
   0   6   6     9328.23     9517.71    123.37 o 
   1   6   6      123.03      132.12      7.83 o 
   2   6   6      250.09      225.91     10.36 o 
   3   6   6    11291.07    11023.74    115.53 o 
   4   6   6     2600.72     2650.18     51.66 o 
   5   6   6      502.72      475.71     20.01 o 
   6   6   6        1.86        5.46      7.07 o 
   7   6   6     1635.40     1595.19     39.82 o 
   8   6   6      716.65      697.76     53.74 o 
   9   6   6        0.39       -4.00     11.85 o 
  10   6   6     4528.93     4058.99     81.28 o 
  -5   7   6      547.65      528.26     21.23 o 
  -4   7   6     3886.15     3829.31     64.75 o 
  -3   7   6     5575.88     5535.85     83.94 o 
  -2   7   6      458.90      437.33     16.92 o 
  -1   7   6     6917.93     7059.79     97.84 o 
   0   7   6     7046.49     7222.66     98.04 o 
   1   7   6      100.98      137.83     11.38 o 
   2   7   6     1569.74     1531.69     24.27 o 
   3   7   6     2770.35     2822.85     44.17 o 
   4   7   6     3543.83     3542.61     90.72 o 
   5   7   6      897.89      918.99     28.93 o 
   6   7   6     4109.79     3944.41     72.04 o 
   7   7   6     3563.29     3418.39     96.78 o 
   8   7   6      178.22      150.18     15.87 o 
   9   7   6     1761.07     1554.67     42.66 o 
  10   7   6      291.48      255.78     21.55 o 
  -5   8   6     1299.71     1307.33     34.72 o 
  -4   8   6      163.34      184.57     15.02 o 
  -3   8   6       11.57       25.72      7.96 o 
  -2   8   6     3150.25     3112.62     53.91 o 
  -1   8   6     1290.60     1342.89     30.03 o 
   0   8   6     2046.00     2023.09     65.58 o 
   1   8   6      339.94      355.85     12.42 o 
   2   8   6     3511.47     3553.76     46.12 o 
   3   8   6      782.99      796.95     16.41 o 
   4   8   6     1891.55     1946.10     62.40 o 
   5   8   6    10002.84     9628.21    204.55 o 
   6   8   6      169.94      177.23     16.28 o 
   7   8   6      699.42      672.08     26.06 o 
   8   8   6      671.24      640.48     26.70 o 
   9   8   6      445.87      421.97     26.58 o 
  10   8   6     1057.13      959.89     34.70 o 
  -4   9   6      536.66      558.45     22.65 o 
  -3   9   6        1.21       -4.50      7.55 o 
  -2   9   6     2418.08     2373.45     46.36 o 
  -1   9   6     1898.28     1896.91     38.81 o 
   0   9   6        2.64        7.47      6.32 o 
   1   9   6     9522.60     9996.01    112.74 o 
   2   9   6     2018.85     2105.06     32.64 o 
   3   9   6      891.22      944.98     71.65 o 
   4   9   6      112.12      117.30     19.07 o 
   5   9   6       66.87       77.43     16.76 o 
   6   9   6      126.25      169.30     22.53 o 
   7   9   6       42.11       50.98     12.06 o 
   8   9   6     5383.22     5026.26    253.37 o 
   9   9   6     1040.45      941.08     33.62 o 
  10   9   6      174.48      157.23     18.51 o 
  -3  10   6     1300.06     1290.05     34.51 o 
  -2  10   6     1577.07     1607.07     37.79 o 
  -1  10   6       17.93       30.05      8.58 o 
   0  10   6      718.19      774.72     23.47 o 
   1  10   6     1448.54     1453.50     27.97 o 
   2  10   6      178.90      201.85     14.95 o 
   3  10   6      692.76      724.59     39.87 o 
   4  10   6     7297.68     7091.58    164.68 o 
   5  10   6     4426.19     4349.83    113.83 o 
   6  10   6       57.45       68.76     17.33 o 
   7  10   6     1471.98     1403.52     55.47 o 
   8  10   6       33.46       32.45     11.42 o 
   9  10   6       14.18       -0.30     10.12 o 
  -1  11   6     1164.19     1217.26     32.68 o 
   0  11   6      952.21      989.50     31.79 o 
   1  11   6     2286.40     2383.20     50.81 o 
   2  11   6      195.46      218.49     16.09 o 
   3  11   6     3794.53     4030.29    110.94 o 
   4  11   6      186.39      187.21     25.42 o 
   5  11   6       30.15       58.36     17.33 o 
   6  11   6     3051.50     3135.25     92.45 o 
   7  11   6      456.49      459.37     33.51 o 
   8  11   6     1552.36     1500.60     59.52 o 
   9  11   6       85.38       84.64     15.41 o 
   1  12   6      321.23      338.17     20.67 o 
   2  12   6     1421.69     1576.29     64.72 o 
   3  12   6       35.38       44.49     17.91 o 
   4  12   6      343.25      373.85     31.78 o 
   5  12   6      278.91      277.35     30.62 o 
   6  12   6     3354.46     3442.07    100.54 o 
   7  12   6      288.65      269.84     30.62 o 
   8  12   6       15.34       14.45     14.45 o 
   4  13   6      175.78      179.70     27.74 o 
   5  13   6     1981.86     2141.40     76.27 o 
  -6  -7   7     1545.42     1570.51     38.98 o 
  -5  -7   7       33.66       39.81     26.00 o 
  -4  -7   7       34.54      -10.94     10.94 o 
  -3  -7   7     5545.01     5555.32     86.36 o 
  -2  -7   7      301.92      276.60     18.97 o 
  -1  -7   7      740.51      778.21     27.37 o 
   0  -7   7      365.70      363.92     27.74 o 
   1  -7   7      757.85      683.92     27.84 o 
  -7  -6   7     1409.79     1380.48     69.92 o 
  -6  -6   7      334.40      326.87     23.11 o 
  -5  -6   7     1503.53     1419.86     35.52 o 
  -4  -6   7     1601.81     1595.46     37.78 o 
  -3  -6   7     2421.25     2360.01     47.16 o 
  -2  -6   7      431.46      438.47     20.79 o 
   0  -6   7     3662.97     3635.35     62.71 o 
   1  -6   7      440.33      458.82     21.65 o 
   2  -6   7     1107.85     1101.68     54.03 o 
  -7  -5   7      360.24      334.78     21.09 o 
  -6  -5   7       13.64       19.94      9.95 o 
  -5  -5   7      529.82      540.21     34.09 o 
  -4  -5   7      727.68      715.12     24.31 o 
  -3  -5   7       26.03       22.03      9.37 o 
  -2  -5   7     2105.71     2035.94     45.07 o 
  -1  -5   7     5658.66     5667.33     84.31 o 
   0  -5   7      551.21      253.09     23.11 o 
   1  -5   7      396.78      421.08     26.87 o 
   2  -5   7     2591.03     2675.88     72.23 o 
   3  -5   7      285.87      309.49     19.40 o 
   4  -5   7        2.03       13.25     10.53 o 
  -8  -4   7      537.58      573.58     22.61 o 
  -7  -4   7      381.66      413.12     19.56 o 
  -6  -4   7      300.97      299.54     17.69 o 
  -5  -4   7     8841.10     8601.80    115.30 o 
  -4  -4   7      328.67      330.87     17.77 o 
  -3  -4   7      111.64      121.52     12.65 o 
  -2  -4   7     4282.73     4229.64     65.96 o 
  -1  -4   7      211.38      216.15     15.51 o 
   0  -4   7      902.78      889.79     26.33 o 
   1  -4   7      113.83      115.52     20.51 o 
   2  -4   7     9223.18     9293.65    179.12 o 
   3  -4   7       11.66       15.15      9.37 o 
   4  -4   7       41.96       31.90     10.69 o 
   5  -4   7     3439.91     3541.20     63.53 o 
  -8  -3   7      932.80      942.40     22.73 o 
  -7  -3   7     1069.84     1073.86     28.11 o 
  -6  -3   7     1357.27     1381.07     31.43 o 
  -5  -3   7      635.22      615.36     20.97 o 
  -4  -3   7     2015.42     1983.57     38.57 o 
  -3  -3   7     1137.14     1147.38     27.75 o 
  -2  -3   7     5735.22     5735.54     97.94 o 
  -1  -3   7       80.57       87.39     13.00 o 
   0  -3   7      400.96      388.38     21.96 o 
   1  -3   7     3034.81     2998.16     51.85 o 
   2  -3   7        0.09       -4.04     11.56 o 
   3  -3   7     3671.43     3752.94     88.98 o 
   4  -3   7     1247.40     1333.60     32.89 o 
   5  -3   7     2478.38     2650.18     50.66 o 
   6  -3   7       24.33       24.87     10.68 o 
  -8  -2   7      290.32      317.22     26.58 o 
  -7  -2   7     2111.65     2069.14     33.56 o 
  -6  -2   7     1622.12     1670.46     34.26 o 
  -5  -2   7      532.48      536.85     18.78 o 
  -4  -2   7     2681.19     2664.43     45.11 o 
  -3  -2   7    10123.08     9906.15    125.53 o 
  -2  -2   7       99.66      103.97     10.82 o 
  -1  -2   7     1411.83     1418.09     31.25 o 
   0  -2   7    10191.74    10115.93    128.80 o 
   1  -2   7      661.52      644.33     21.65 o 
   2  -2   7      201.72      203.97     21.96 o 
   3  -2   7       86.00       99.96     17.33 o 
   4  -2   7     2264.99     2397.03     45.74 o 
   5  -2   7       65.51       87.15     11.35 o 
   6  -2   7     1311.36     1431.84     50.85 o 
   7  -2   7     4755.99     5185.36    116.14 o 
  -8  -1   7      454.68      448.39     30.62 o 
  -7  -1   7     5071.86     4812.66    112.67 o 
  -6  -1   7        0.70        2.13      5.89 o 
  -5  -1   7       26.76        7.72      7.96 o 
  -4  -1   7     3643.58     3469.44     52.85 o 
  -3  -1   7      138.28      144.79     12.42 o 
  -2  -1   7     1529.53     1488.86     30.42 o 
  -1  -1   7        8.96       23.95     12.42 o 
   0  -1   7    10069.81    10154.22    127.95 o 
   1  -1   7      461.05      461.68     26.00 o 
   2  -1   7      518.82      481.32     27.74 o 
   3  -1   7    13014.13    12982.46    234.02 o 
   4  -1   7      643.97      671.09     17.40 o 
   5  -1   7      504.58      517.77     16.44 o 
   6  -1   7       35.62       36.41      8.24 o 
   7  -1   7     1121.57     1173.52     33.21 o 
  -8   0   7     1831.95     1735.43     42.08 o 
  -7   0   7       38.08       30.79      8.61 o 
  -6   0   7     2610.30     2435.51     68.76 o 
  -5   0   7     1469.82     1416.90     24.33 o 
  -4   0   7    12400.25    12208.77    147.33 o 
  -3   0   7      859.08      968.19     22.87 o 
  -2   0   7       14.01       10.98      9.53 o 
  -1   0   7     7798.13     7696.55     82.15 o 
   0   0   7     1644.81     1654.80     34.58 o 
   1   0   7     5566.91     5558.10    176.24 o 
   2   0   7     2647.43     2568.94     46.57 o 
   3   0   7     3461.62     3505.19     54.78 o 
   4   0   7      998.74     1014.42     38.46 o 
   5   0   7      340.65      336.05     11.60 o 
   6   0   7     3604.05     3711.50     53.21 o 
   7   0   7      583.64      578.39     19.52 o 
   8   0   7     2096.70     2146.40     39.76 o 
  -8   1   7     1060.10     1035.76     31.46 o 
  -7   1   7      355.49      350.80     18.39 o 
  -6   1   7      257.88      232.61     15.63 o 
  -5   1   7     1148.53     1196.33     30.44 o 
  -4   1   7        1.00        3.47      4.03 o 
  -3   1   7     5760.00     5748.14     63.85 o 
  -2   1   7     8353.05     8484.93    105.52 o 
  -1   1   7      779.60      796.34     16.09 o 
   0   1   7      330.76      312.33     40.45 o 
   1   1   7      129.03      147.22     10.36 o 
   2   1   7     3609.03     3694.46     47.24 o 
   3   1   7      515.23      544.05     14.46 o 
   4   1   7     5971.52     6004.98     73.08 o 
   5   1   7     6835.34     6828.64     69.84 o 
   6   1   7      119.30      115.22     11.90 o 
   7   1   7      126.12      153.95     19.67 o 
   8   1   7      679.22      656.16     21.58 o 
   9   1   7      210.81      204.77     15.16 o 
  -8   2   7      171.79      157.83     14.88 o 
  -7   2   7      439.74      424.65     19.81 o 
  -6   2   7     8413.68     8002.74    116.44 o 
  -5   2   7        9.47        7.46      6.24 o 
  -4   2   7       15.12       17.43      5.11 o 
  -3   2   7      467.82      464.10     11.25 o 
  -2   2   7     4619.19     4551.74     51.76 o 
  -1   2   7      625.06      621.73     24.27 o 
   0   2   7      458.31      459.14     15.51 o 
   1   2   7    22526.49    22073.57    275.13 o 
   2   2   7      210.15      241.26     10.55 o 
   3   2   7      573.65      634.29     15.78 o 
   4   2   7     2567.60     2568.97     37.74 o 
   5   2   7      614.28      605.22     17.34 o 
   6   2   7     1380.09     1384.03     34.73 o 
   7   2   7      267.39      282.22     21.96 o 
   8   2   7     6669.93     6579.53     85.61 o 
   9   2   7        2.95       11.81      8.99 o 
  -7   3   7      491.35      493.71     21.45 o 
  -6   3   7     3045.14     2849.16     54.13 o 
  -5   3   7       85.20       80.39     10.00 o 
  -4   3   7       34.34       37.54      7.55 o 
  -3   3   7     7853.80     7747.24     84.59 o 
  -2   3   7     1675.67     1625.34     30.09 o 
  -1   3   7     5824.32     5907.36     66.05 o 
   0   3   7     1379.89     1330.69     22.23 o 
   1   3   7     1774.06     1775.11     33.15 o 
   2   3   7     2908.34     2920.05     79.16 o 
   3   3   7      529.00      520.69     14.55 o 
   4   3   7     8576.78     8542.28    145.32 o 
   5   3   7      901.55      933.54     26.55 o 
   6   3   7     3047.85     2970.87     57.40 o 
   7   3   7     1182.03     1203.50     35.54 o 
   8   3   7       37.30       41.53     10.82 o 
   9   3   7     1865.89     1756.47     46.57 o 
  -7   4   7     1726.41     1721.46     44.49 o 
  -6   4   7        5.53        2.52      6.66 o 
  -5   4   7     3149.24     3065.79     55.56 o 
  -4   4   7     6231.43     6106.64     90.29 o 
  -3   4   7      838.20      860.02     23.49 o 
  -2   4   7      180.79      160.50     14.95 o 
  -1   4   7     2579.38     2641.88     34.62 o 
   0   4   7     2515.98     2522.10     29.60 o 
   1   4   7      870.04      875.43     16.43 o 
   2   4   7     6157.81     6334.80     88.51 o 
   3   4   7    10099.04    10115.49    146.62 o 
   4   4   7     1394.12     1376.05     33.22 o 
   5   4   7     1877.66     1866.32     40.65 o 
   6   4   7     6147.16     6048.61     98.87 o 
   7   4   7      492.56      478.97     21.86 o 
   8   4   7       94.96      101.12     13.89 o 
   9   4   7      453.63      430.69     23.69 o 
  10   4   7     1576.81     1432.42     62.40 o 
  -6   5   7        0.36        6.02      6.91 o 
  -5   5   7      286.46      288.61     15.73 o 
  -4   5   7      977.78      938.83     26.14 o 
  -3   5   7      299.14      322.27     14.91 o 
  -2   5   7     1253.05     1282.56     48.25 o 
  -1   5   7    17041.45    17182.96    171.20 o 
   0   5   7        2.50       21.40     18.02 o 
   1   5   7      481.67      489.92     10.94 o 
   2   5   7     9051.82     9325.16    100.75 o 
   3   5   7      458.01      434.27     14.09 o 
   4   5   7     1118.68     1135.75     30.20 o 
   5   5   7      930.56      933.63     27.56 o 
   6   5   7     8338.45     8127.36    126.42 o 
   7   5   7      305.28      263.49     24.85 o 
   8   5   7      796.79      711.87     38.71 o 
   9   5   7     4094.86     3476.43    167.28 o 
  10   5   7       56.98       53.56     12.87 o 
  -6   6   7      447.84      431.25     24.56 o 
  -5   6   7     7341.03     6995.12    104.80 o 
  -4   6   7      369.82      357.11     27.45 o 
  -3   6   7     1016.29     1002.30     26.55 o 
  -2   6   7     1961.61     1949.11     37.99 o 
  -1   6   7      701.08      705.08     20.22 o 
   0   6   7     3709.72     3770.29     44.94 o 
   1   6   7        5.41       14.53      4.47 o 
   2   6   7    17422.15    17757.62    198.86 o 
   3   6   7        8.39        9.07      4.32 o 
   4   6   7      179.35      191.84     20.22 o 
   6   6   7       39.13       45.48      9.81 o 
   7   6   7     4493.96     4182.07     76.98 o 
   8   6   7     1039.66      959.93     31.86 o 
   9   6   7     1902.25     1724.13     45.76 o 
  10   6   7       26.00       22.02     11.35 o 
  -5   7   7      476.30      467.39     20.83 o 
  -4   7   7     1287.92     1257.57     46.51 o 
  -3   7   7     2763.84     2676.94     49.63 o 
  -2   7   7     1625.25     1635.75     34.93 o 
  -1   7   7      438.11      446.11     16.74 o 
   0   7   7      536.13      565.24     17.74 o 
   1   7   7     5272.97     5535.51     66.60 o 
   2   7   7      178.65      199.17     15.30 o 
   3   7   7     4912.47     5052.73     68.84 o 
   4   7   7     7490.08     7561.35    166.41 o 
   5   7   7     1076.88     1095.13     32.25 o 
   6   7   7      132.00      142.45     27.16 o 
   7   7   7       66.76       71.31     12.24 o 
   8   7   7     1556.51     1399.88     47.38 o 
   9   7   7        0.53        1.92      8.78 o 
  10   7   7     1816.54     1513.37     44.53 o 
  -4   8   7      127.22      148.53     14.06 o 
  -3   8   7     6663.38     6563.66    151.97 o 
  -2   8   7      233.22      226.75     14.09 o 
  -1   8   7      198.22      202.52     13.48 o 
   0   8   7     6206.17     6306.39     89.67 o 
   1   8   7      580.44      594.08     16.04 o 
   2   8   7      187.56      195.32      9.80 o 
   3   8   7       11.53       26.21     12.42 o 
   4   8   7     6343.90     6198.85    144.45 o 
   5   8   7      638.78      637.91     35.25 o 
   6   8   7      582.42      573.13     28.31 o 
   7   8   7    12140.83    11158.67    403.90 o 
   8   8   7       71.54       67.60     13.16 o 
   9   8   7      423.68      336.13     21.83 o 
  10   8   7      183.12      159.78     22.53 o 
  -3   9   7        4.39       -0.56      6.09 o 
  -2   9   7     2965.31     2927.77     66.74 o 
  -1   9   7      849.26      838.91     24.91 o 
   0   9   7     5001.72     5148.23     77.80 o 
   1   9   7        3.96        0.43      5.55 o 
   2   9   7       18.09       23.25      6.37 o 
   3   9   7     6357.71     6557.10    154.28 o 
   4   9   7      849.10      862.11     42.18 o 
   5   9   7     1762.88     1785.46     62.40 o 
   6   9   7      577.60      577.82     35.25 o 
   7   9   7     2059.22     1937.18     74.83 o 
   8   9   7      676.62      574.85     27.11 o 
   9   9   7      119.98      118.15     19.65 o 
  10   9   7     2254.39     2003.63     53.45 o 
  -2  10   7        0.16       -4.62      7.76 o 
  -1  10   7     1790.78     1857.53     40.23 o 
   0  10   7        6.71        6.74      6.40 o 
   1  10   7     2913.63     3007.88     45.24 o 
   2  10   7     5374.78     5589.24     70.22 o 
   3  10   7     1688.06     1758.31     65.29 o 
   4  10   7       49.85       54.32     16.76 o 
   5  10   7     1066.33      973.05     46.80 o 
   6  10   7     1831.66     1703.99     62.98 o 
   7  10   7      470.71      425.28     32.94 o 
   8  10   7     2075.79     1927.40     50.77 o 
   9  10   7     2967.03     2647.25     62.60 o 
  -1  11   7       35.82       36.77      9.78 o 
   0  11   7       24.57       33.64      8.69 o 
   1  11   7      350.15      357.99     15.28 o 
   2  11   7      805.86      862.69     46.80 o 
   3  11   7       75.02       79.16     20.22 o 
   4  11   7      549.89      588.22     38.14 o 
   5  11   7     6761.23     6852.37    165.26 o 
   6  11   7       26.92       28.31     16.76 o 
   7  11   7       30.88       45.65     17.33 o 
   8  11   7     1706.72     1631.19     64.14 o 
   1  12   7     5621.47     5965.56    114.99 o 
   2  12   7      375.46      373.85     34.67 o 
   3  12   7      350.48      358.25     33.51 o 
   4  12   7     1418.60     1565.89     64.14 o 
   5  12   7      252.02      292.38     30.05 o 
   6  12   7      643.80      660.45     41.60 o 
   7  12   7      108.45      120.76     24.27 o 
  -5  -6   8      265.37      262.49     18.79 o 
  -4  -6   8      166.03      148.82     16.34 o 
  -3  -6   8     4390.98     4381.75    105.16 o 
  -2  -6   8     2307.12     2264.52     48.00 o 
  -1  -6   8      190.97      210.94     18.20 o 
   0  -6   8      941.00      906.37     30.03 o 
   1  -6   8       31.32       16.18     16.76 o 
  -6  -5   8     3267.86     3444.25     61.22 o 
  -5  -5   8       73.44      102.23     17.05 o 
  -4  -5   8     2372.94     2458.03     49.01 o 
  -3  -5   8      226.26      206.84     20.80 o 
  -2  -5   8      119.60      126.33     14.28 o 
  -1  -5   8     2130.29     2117.32     65.29 o 
   0  -5   8     2528.62     2552.66     50.45 o 
   1  -5   8     2227.75     2245.61     63.56 o 
   2  -5   8        8.40       21.96     15.60 o 
   3  -5   8     1162.45     1204.11     69.63 o 
  -7  -4   8       20.30       29.50     10.78 o 
  -6  -4   8     1264.00     1366.21     42.47 o 
  -5  -4   8     1818.60     1866.20     71.65 o 
  -4  -4   8       47.16       42.15     11.23 o 
  -3  -4   8     2101.68     2100.84     43.09 o 
  -2  -4   8      928.11      878.77     34.38 o 
  -1  -4   8     4337.02     4344.74     69.81 o 
   0  -4   8      995.31     1009.76     34.38 o 
   1  -4   8       76.48       84.94     18.49 o 
   2  -4   8     3810.25     3839.04     93.61 o 
   3  -4   8       93.26      114.41     20.80 o 
   4  -4   8     1091.81     1174.42     34.32 o 
  -7  -3   8      375.14      425.95     24.85 o 
  -6  -3   8       27.02       21.39     13.00 o 
  -5  -3   8     6080.97     5914.47     85.70 o 
  -4  -3   8     1638.66     1618.04     35.74 o 
  -3  -3   8     1231.93     1219.89     30.83 o 
  -2  -3   8     3176.79     3162.24     54.71 o 
  -1  -3   8       40.89       38.75     10.00 o 
   0  -3   8      477.82      472.25     20.61 o 
   1  -3   8      678.21      752.90     35.82 o 
   2  -3   8     4962.16     5079.61    113.25 o 
   3  -3   8     1053.20     1116.35     45.65 o 
   4  -3   8      282.40      289.65     19.19 o 
   5  -3   8     4212.39     4415.58     74.36 o 
  -7  -2   8       14.37        1.81     10.11 o 
  -6  -2   8     1501.11     1473.79     33.03 o 
  -5  -2   8      555.09      573.44     24.27 o 
  -4  -2   8        0.50        7.51      8.17 o 
  -3  -2   8     4058.43     4040.34     62.67 o 
  -2  -2   8     3262.44     3166.28     88.98 o 
  -1  -2   8     5596.06     5582.21     80.63 o 
   0  -2   8       89.52       85.77     11.85 o 
   1  -2   8     3554.01     3599.24     86.10 o 
   2  -2   8     1384.15     1450.33     49.69 o 
   3  -2   8     1085.18     1089.77     43.34 o 
   4  -2   8     2316.98     2422.22     68.76 o 
   5  -2   8     1043.03     1127.11     31.21 o 
   6  -2   8      693.45      755.79     40.45 o 
  -7  -1   8     2722.02     2510.05     74.54 o 
  -6  -1   8       12.81        0.66      6.86 o 
  -5  -1   8     3169.94     3295.00     53.26 o 
  -4  -1   8       58.73       62.42      9.60 o 
  -3  -1   8     3233.54     3197.55     51.66 o 
  -2  -1   8        1.62        2.44      7.55 o 
  -1  -1   8        5.18        9.64      9.53 o 
   0  -1   8    11499.09    11521.73    145.32 o 
   1  -1   8        0.18       31.20     13.29 o 
   2  -1   8     3579.29     3845.97     89.56 o 
   3  -1   8      407.94      413.14     28.89 o 
   4  -1   8     1475.17     1498.29     50.85 o 
   5  -1   8     1549.89     1602.71     36.30 o 
   6  -1   8      544.26      584.75     34.67 o 
   7  -1   8     5169.19     5570.18    124.23 o 
  -7   0   8     3014.26     2726.73     78.58 o 
  -6   0   8     1517.91     1406.99     50.85 o 
  -5   0   8      595.63      574.47     16.43 o 
  -4   0   8     7834.21     7621.37     99.38 o 
  -3   0   8     5143.93     5006.30     70.63 o 
  -2   0   8     1607.00     1599.85     32.48 o 
  -1   0   8      303.28      301.88     15.73 o 
   0   0   8     3050.81     3168.76     74.54 o 
   1   0   8     1056.68     1025.63     39.29 o 
   2   0   8      429.93      423.54     26.58 o 
   3   0   8    10349.02    10856.66    201.66 o 
   4   0   8     2265.49     2292.79     63.56 o 
   5   0   8      299.62      306.07     16.78 o 
   6   0   8     1120.16     1261.96     47.38 o 
   7   0   8       22.70        9.25     15.60 o 
  -7   1   8     1550.07     1467.19     76.56 o 
  -6   1   8       46.26       44.70     10.11 o 
  -5   1   8     1755.16     1618.43     37.79 o 
  -4   1   8     3307.03     3153.61     41.48 o 
  -3   1   8     2240.75     2268.08     38.79 o 
  -2   1   8     2605.99     2551.60     34.78 o 
  -1   1   8    10281.24    10224.19    119.91 o 
   0   1   8     4358.26     4342.72     65.17 o 
   1   1   8      564.63      526.22     17.49 o 
   2   1   8     5697.06     5696.24     68.57 o 
   3   1   8     1158.82     1144.95     22.17 o 
   4   1   8      489.38      507.93     15.72 o 
   5   1   8     1884.34     1889.23     32.90 o 
   6   1   8     3909.73     3921.20     55.92 o 
   7   1   8     3242.73     3260.50     50.83 o 
   8   1   8      102.88      109.99     12.18 o 
  -7   2   8     2388.92     2313.85     50.05 o 
  -6   2   8      178.17      198.68     15.53 o 
  -5   2   8      908.57      851.07     26.29 o 
  -4   2   8     2832.02     2703.23     50.87 o 
  -3   2   8      282.52      291.63     14.96 o 
  -2   2   8     8291.89     8284.20    150.81 o 
  -1   2   8      226.56      242.98     12.87 o 
   0   2   8     3319.70     3259.52     61.25 o 
   1   2   8     2859.32     2862.67     48.00 o 
   2   2   8      317.86      313.71     15.89 o 
   3   2   8     4269.75     4247.38     55.09 o 
   4   2   8      592.47      600.49     16.89 o 
   5   2   8     6982.96     7006.65    110.86 o 
   6   2   8      523.24      540.28     17.90 o 
   7   2   8      238.61      233.43     14.11 o 
   8   2   8     2426.96     2456.63     49.63 o 
  -7   3   8       16.03       13.30      8.19 o 
  -6   3   8     6015.08     5532.31    135.79 o 
  -5   3   8     2426.64     2190.06     50.27 o 
  -4   3   8     1434.01     1380.16     33.10 o 
  -3   3   8     1224.65     1168.21     29.01 o 
  -2   3   8      689.97      649.19     25.27 o 
  -1   3   8     2634.92     2518.46     31.23 o 
   0   3   8      746.74      745.19     21.02 o 
   1   3   8    19252.31    19398.86    245.13 o 
   2   3   8     4320.37     4372.74     67.00 o 
   3   3   8     1148.37     1166.17     22.98 o 
   4   3   8     4339.13     4187.36     55.76 o 
   5   3   8      263.05      281.10     13.32 o 
   6   3   8       56.84       58.91     10.41 o 
   7   3   8      120.84      121.71     13.89 o 
   8   3   8     5070.22     4940.63     89.89 o 
   9   3   8     1253.74     1222.05     30.07 o 
  -6   4   8      184.51      208.70     16.14 o 
  -5   4   8     1217.27     1131.09     30.85 o 
  -4   4   8     2390.61     2231.37     44.94 o 
  -3   4   8     3738.30     3673.15     61.49 o 
  -2   4   8     8406.48     8310.55    114.79 o 
  -1   4   8       10.55        5.18      4.76 o 
   0   4   8     4040.87     4033.95     43.61 o 
   1   4   8        9.81       21.38      5.51 o 
   2   4   8      113.55      117.31     14.30 o 
   3   4   8     3016.14     2924.02     50.18 o 
   4   4   8     7355.69     7456.48    114.56 o 
   5   4   8     9366.36     9424.85    141.76 o 
   6   4   8       72.64       58.64     10.60 o 
   7   4   8     1808.83     1789.80     43.72 o 
   8   4   8     1300.49     1277.17     37.58 o 
   9   4   8      264.78      252.67     37.56 o 
  -6   5   8     2337.24     2201.44     47.80 o 
  -5   5   8      780.22      685.84     24.31 o 
  -4   5   8     4883.56     4773.41     76.80 o 
  -3   5   8       29.30       34.04     10.40 o 
  -2   5   8     1197.24     1172.62     28.39 o 
  -1   5   8     5830.26     5978.41     92.13 o 
   0   5   8        6.18       13.35      4.33 o 
   1   5   8     7361.55     7439.14     71.96 o 
   2   5   8       32.67       33.55      8.98 o 
   3   5   8     3249.31     3218.75     81.76 o 
   4   5   8      582.17      577.83     22.26 o 
   5   5   8      320.20      331.09     17.98 o 
   6   5   8     7571.21     7400.32    118.24 o 
   7   5   8       30.86       45.49     10.98 o 
   8   5   8     1838.16     1707.02     44.54 o 
   9   5   8        2.23       -6.41      8.78 o 
  -5   6   8     1055.92     1045.17     30.44 o 
  -4   6   8     1122.39     1089.68     29.83 o 
  -3   6   8     1973.35     1700.19    239.22 o 
  -2   6   8       34.19       45.62     10.11 o 
  -1   6   8     6865.35     6779.55     96.20 o 
   0   6   8     4060.06     4007.61     43.74 o 
   1   6   8     1362.21     1342.37     20.11 o 
   2   6   8     8341.20     8445.74     94.03 o 
   3   6   8      706.25      750.55     20.09 o 
   4   6   8     2528.05     2473.07     71.65 o 
   5   6   8        5.53        5.11      7.90 o 
   6   6   8     2791.98     2629.94     55.15 o 
   7   6   8     1488.52     1336.72     37.59 o 
   8   6   8      109.73       82.05     19.07 o 
   9   6   8     3829.55     3181.42    300.18 o 
  -5   7   8     3328.64     3163.34     60.45 o 
  -4   7   8     3400.06     3368.40     88.12 o 
  -2   7   8     3021.35     3023.75     67.89 o 
  -1   7   8     1434.48     1483.07     32.46 o 
   0   7   8       42.37       45.95      6.65 o 
   1   7   8     3669.93     3637.83     40.56 o 
   2   7   8     1718.10     1739.25     28.01 o 
   3   7   8     2841.84     2969.42     83.78 o 
   4   7   8      493.53      489.99     31.20 o 
   6   7   8     2919.86     2640.18     73.38 o 
   7   7   8      417.70      385.85     21.64 o 
   8   7   8     1237.18     1144.44     36.14 o 
   9   7   8      946.10      807.05     31.65 o 
  -4   8   8       11.43       18.00     10.69 o 
  -2   8   8       10.40       13.01      7.14 o 
  -1   8   8     5831.11     5837.91     87.00 o 
   0   8   8      169.28      197.33     11.65 o 
   1   8   8     1627.88     1649.50     28.84 o 
   2   8   8     2218.15     2276.56     40.05 o 
   3   8   8       76.56       67.60     16.18 o 
   4   8   8     7348.91     7117.01    163.52 o 
   5   8   8        7.52       17.91     12.71 o 
   6   8   8     2011.23     1846.21     60.09 o 
   7   8   8      771.38      721.17     28.52 o 
   8   8   8      226.55      222.72     19.33 o 
   9   8   8     1350.01     1231.83     39.80 o 
  -3   9   8     1314.80     1285.70     47.96 o 
  -2   9   8     1019.28     1056.92     29.38 o 
  -1   9   8      247.56      257.50     15.32 o 
   0   9   8     6652.10     6872.78     84.60 o 
   1   9   8     2779.77     2850.87     50.82 o 
   2   9   8     1184.53     1225.04     24.07 o 
   3   9   8      230.58      228.82     26.58 o 
   4   9   8      815.85      882.33     43.34 o 
   5   9   8      484.61      479.59     32.94 o 
   6   9   8        9.40       12.71     13.29 o 
   7   9   8     6118.55     5277.61     96.55 o 
   8   9   8     1023.73      960.55     34.85 o 
   9   9   8      451.88      366.44     23.47 o 
  -2  10   8        1.89       10.33      8.37 o 
  -1  10   8      404.39      432.69     19.60 o 
   0  10   8     1100.89     1130.47     25.92 o 
   1  10   8     1068.97     1070.71     24.10 o 
   2  10   8      849.29      930.20     30.62 o 
   3  10   8     3622.32     3587.11    103.43 o 
   4  10   8     5180.67     5350.61    136.37 o 
   5  10   8       16.36       -6.36     13.29 o 
   6  10   8     1353.47     1255.60     54.89 o 
   7  10   8        2.27       10.40     14.45 o 
   8  10   8        1.79       11.27     14.16 o 
   9  10   8      512.75      457.21     26.70 o 
   0  11   8     2066.26     2175.09     39.42 o 
   1  11   8      421.29      466.11     19.29 o 
   2  11   8     2120.02     2151.22     77.43 o 
   3  11   8       26.62       27.16     15.60 o 
   4  11   8      732.81      817.62     45.65 o 
   5  11   8     1973.22     2095.17     75.12 o 
   6  11   8      657.25      652.36     41.60 o 
   7  11   8     1984.12     1952.45     72.23 o 
   8  11   8      118.22      115.56     23.69 o 
   2  12   8        1.30       35.82     17.91 o 
   3  12   8      847.44      919.89     50.27 o 
   4  12   8       14.68       35.82     17.33 o 
   5  12   8     3386.06     3348.47    102.85 o 
   6  12   8      731.29      721.12     44.49 o 
   7  12   8      228.30      218.42     30.05 o 
  -4  -5   9       10.54       16.79     10.78 o 
  -3  -5   9      770.63      836.91     29.21 o 
  -2  -5   9     5860.50     5870.42     91.07 o 
  -1  -5   9      402.54      427.63     22.24 o 
   0  -5   9       27.81       27.26     22.82 o 
   1  -5   9     2068.19     2236.16     69.92 o 
  -5  -4   9       78.70       74.18     12.67 o 
  -4  -4   9       58.52       52.05     11.83 o 
  -3  -4   9     1096.20     1100.44     31.45 o 
  -2  -4   9      147.53      172.42     15.93 o 
  -1  -4   9      897.26      897.26     28.80 o 
   0  -4   9        0.94        4.70     10.60 o 
   1  -4   9     4865.77     5006.23    116.14 o 
   2  -4   9       36.32       26.00     17.33 o 
   3  -4   9      588.88      635.60     38.14 o 
  -6  -3   9      257.70      269.49     39.29 o 
  -5  -3   9      256.86      269.58     17.77 o 
  -4  -3   9     1018.76     1007.70     29.19 o 
  -3  -3   9     4350.80     4243.91     68.82 o 
  -2  -3   9     1239.63     1196.81     32.06 o 
  -1  -3   9      272.83      265.01     18.18 o 
   0  -3   9     2662.47     2689.37     51.66 o 
   1  -3   9      335.66      372.12     29.47 o 
   2  -3   9      186.64      223.04     25.42 o 
   3  -3   9     2602.50     2775.85     78.01 o 
   4  -3   9     2667.32     2818.00    101.70 o 
  -6  -2   9      117.62      104.41     13.29 o 
  -5  -2   9      942.92      930.38     27.15 o 
  -4  -2   9     5417.69     5289.07     78.59 o 
  -3  -2   9       79.78       91.54     12.05 o 
  -2  -2   9      321.92      340.01     19.00 o 
  -1  -2   9     8404.58     8571.60    150.52 o 
   0  -2   9       34.87       51.65     11.01 o 
   1  -2   9      180.33      146.19     21.38 o 
   2  -2   9      238.31      259.44     26.00 o 
   3  -2   9     3685.41     3784.14     94.18 o 
   4  -2   9      212.64      227.66     26.00 o 
   5  -2   9     1126.49     1192.04     49.69 o 
  -7  -1   9       95.00       66.45     17.91 o 
  -6  -1   9        3.04       15.60     14.45 o 
  -5  -1   9     3032.15     2977.22     51.03 o 
  -4  -1   9        2.07       20.04     10.98 o 
  -3  -1   9      203.48      204.71     14.71 o 
  -2  -1   9      115.38      127.25     12.83 o 
  -1  -1   9     9573.97     9651.32    126.56 o 
   0  -1   9       99.78      116.14     17.91 o 
   1  -1   9        0.43        2.31     12.71 o 
   2  -1   9     8316.87     8366.83    165.83 o 
   3  -1   9      426.36      392.34     29.47 o 
   4  -1   9      278.53      299.89     28.31 o 
   5  -1   9      331.10      328.20     29.47 o 
   6  -1   9     1427.22     1550.29     56.63 o 
  -7   0   9      457.47      411.99     31.20 o 
  -6   0   9      570.16      519.46     32.94 o 
  -5   0   9     4645.01     4616.56     93.34 o 
  -4   0   9      808.71      857.71     35.82 o 
  -3   0   9        0.42       -6.07      7.55 o 
  -2   0   9     3286.02     3321.33     54.11 o 
  -1   0   9     1730.15     1706.84     35.55 o 
   0   0   9     2185.56     2175.49     60.09 o 
   1   0   9     1970.06     1985.39     57.78 o 
   2   0   9     2561.57     2731.35     72.23 o 
   3   0   9      176.84      208.02     24.27 o 
   4   0   9      370.96      388.87     28.89 o 
   5   0   9     3252.30     3524.12     88.98 o 
   6   0   9      442.03      469.19     32.36 o 
   7   0   9     1163.84     1303.56     50.85 o 
  -7   1   9        2.98       20.22     13.87 o 
  -6   1   9     3419.29     3128.89     86.67 o 
  -5   1   9        1.09       13.29     11.56 o 
  -4   1   9     1107.22     1076.11     22.25 o 
  -3   1   9     8669.66     8692.31    111.65 o 
  -2   1   9      929.70      933.60     25.71 o 
  -1   1   9      740.51      759.83     32.36 o 
   0   1   9      633.34      625.78     29.47 o 
   1   1   9     4200.06     4401.25     97.07 o 
   2   1   9      184.43      170.46     20.22 o 
   3   1   9     2024.30     2110.78     60.67 o 
   4   1   9    10373.62    10596.64    200.50 o 
   5   1   9      227.02      216.10     23.69 o 
   6   1   9       28.99       -0.58     15.02 o 
   7   1   9      876.32      964.38     43.91 o 
  -6   2   9       22.85       27.09      9.53 o 
  -5   2   9        2.88       11.62      7.55 o 
  -4   2   9       11.99        9.25     11.56 o 
  -3   2   9     3161.44     3071.53     54.89 o 
  -2   2   9       76.85      101.70     14.45 o 
  -1   2   9      372.62      369.80     23.11 o 
   0   2   9     9553.11     9624.08    130.24 o 
   1   2   9      628.84      667.25     20.97 o 
   2   2   9      252.81      240.63     14.40 o 
   3   2   9      484.71      480.72     15.18 o 
   4   2   9      636.86      656.93     18.21 o 
   5   2   9      203.15      188.11     12.10 o 
   6   2   9      120.95      117.20     10.88 o 
   7   2   9     6895.45     6881.14     88.91 o 
   8   2   9      332.64      324.95     17.23 o 
  -6   3   9      123.81      110.38     12.83 o 
  -5   3   9      114.51      118.82     12.59 o 
  -4   3   9     5277.97     5082.72    199.64 o 
  -3   3   9     1726.23     1618.18     36.97 o 
  -2   3   9     2692.20     2590.84     45.10 o 
  -1   3   9     2435.52     2408.73     44.62 o 
   0   3   9     1397.49     1406.35     31.02 o 
   1   3   9       12.28       28.05      7.77 o 
   2   3   9     1478.57     1492.65     33.09 o 
   3   3   9     5426.78     5433.74    111.81 o 
   4   3   9     2203.13     2139.37     35.45 o 
   5   3   9      575.92      599.77     18.45 o 
   6   3   9     1695.79     1665.76     32.06 o 
   7   3   9      365.70      358.83     16.56 o 
   8   3   9     1535.81     1523.70     33.23 o 
  -6   4   9      667.86      658.69     25.53 o 
  -5   4   9     3853.16     3594.96     65.58 o 
  -4   4   9      619.70      582.53     22.26 o 
  -3   4   9      283.90      283.38     17.33 o 
  -2   4   9     1070.08     1064.48     67.03 o 
  -1   4   9      770.15      840.46     16.65 o 
   0   4   9      792.02      832.20     18.94 o 
   1   4   9     3667.10     3677.23     48.05 o 
   2   4   9     9408.44     9520.56    130.64 o 
   3   4   9      347.72      362.40     21.38 o 
   4   4   9      729.20      708.23     19.10 o 
   5   4   9     4940.79     4889.23     65.08 o 
   6   4   9      984.26      977.42     24.02 o 
   7   4   9      887.24      841.96     29.42 o 
   8   4   9      678.26      634.11     68.76 o 
  -5   5   9      957.58      970.97     43.91 o 
  -4   5   9      181.87      176.02     24.56 o 
  -2   5   9    14161.21    13862.78    182.40 o 
  -1   5   9       10.43       18.27      6.00 o 
   0   5   9       83.21       84.66      6.86 o 
   1   5   9     2845.28     2939.98     38.20 o 
   2   5   9        6.44       14.29      5.59 o 
   3   5   9      310.27      288.89     11.55 o 
   4   5   9      101.72       79.74     16.18 o 
   5   5   9     4581.60     4598.10     80.87 o 
   6   5   9       33.01       36.85     17.91 o 
   7   5   9      103.37       98.58     13.68 o 
   8   5   9     4333.69     4087.10     79.47 o 
   9   5   9       19.94       18.78     11.64 o 
  -5   6   9      964.83      889.68     29.00 o 
  -4   6   9      146.15      151.28     13.87 o 
  -3   6   9      777.59      815.88     36.40 o 
  -2   6   9       52.68       67.31      9.60 o 
  -1   6   9     1242.40     1270.48     30.42 o 
   0   6   9      133.80      150.26      8.34 o 
   1   6   9     7019.29     7127.77     70.85 o 
   2   6   9     2363.20     2331.76     29.73 o 
   3   6   9      903.49      880.60     39.87 o 
   4   6   9     6013.32     6027.24    139.83 o 
   5   6   9      143.62      125.32     14.09 o 
   6   6   9     1519.45     1521.15     40.24 o 
   7   6   9     1317.29     1273.86     37.38 o 
   8   6   9     2742.84     2454.50     57.00 o 
   9   6   9       39.39       31.59     12.18 o 
  -4   7   9     1744.10     1743.81     41.06 o 
  -3   7   9     2037.49     1943.36     47.09 o 
  -2   7   9      629.34      641.18     22.46 o 
  -1   7   9      688.38      676.68     44.49 o 
   0   7   9     4829.79     4911.38     63.93 o 
   1   7   9      357.61      347.60     11.10 o 
   2   7   9      979.97      991.24     17.61 o 
   3   7   9     6574.52     6515.50    150.81 o 
   4   7   9      462.97      409.67     29.47 o 
   5   7   9      190.56      223.04     25.42 o 
   6   7   9       51.30       55.19     12.05 o 
   7   7   9     1802.97     1599.20     43.51 o 
   8   7   9       47.88       19.71     14.16 o 
   9   7   9     1369.43     1298.36     57.78 o 
  -3   8   9       34.20       49.84     10.19 o 
  -2   8   9       51.19       61.42      9.78 o 
  -1   8   9     4404.65     4496.55     72.50 o 
   0   8   9        1.71       -2.31      5.49 o 
   1   8   9      136.09      145.18     10.34 o 
   2   8   9      695.09      697.26     17.72 o 
   3   8   9     5488.18     5401.46    134.05 o 
   4   8   9        2.18        2.89     12.13 o 
   5   8   9      180.18      158.32     22.53 o 
   6   8   9     7537.38     6836.19    161.21 o 
   7   8   9      322.71      299.61     20.83 o 
   8   8   9       38.28       40.18     12.05 o 
   9   8   9      319.42      288.28     23.25 o 
  -2   9   9      234.66      241.99     21.09 o 
  -1   9   9     4549.41     4679.65     75.77 o 
   0   9   9       50.61       64.95      8.62 o 
   1   9   9       32.59       35.82      6.88 o 
   2   9   9     3659.29     3752.94    105.74 o 
   3   9   9      874.96      805.48     43.34 o 
   4   9   9     1443.45     1386.19     57.20 o 
   5   9   9      892.89      900.82     45.07 o 
   6   9   9     2514.55     2480.58     80.32 o 
   7   9   9       29.51       41.02     12.34 o 
   8   9   9      121.45      106.93     15.95 o 
  -1  10   9        5.83        1.68      6.73 o 
   0  10   9     1307.88     1318.72     28.72 o 
   1  10   9     4901.80     5087.34     67.71 o 
   2  10   9     1397.77     1385.03     59.52 o 
   3  10   9       22.06       17.91     15.02 o 
   4  10   9      529.93      534.48     36.98 o 
   5  10   9      945.76      925.67     47.38 o 
   6  10   9      395.26      420.65     34.09 o 
   7  10   9     1491.80     1264.85     56.63 o 
   8  10   9     2366.23     2198.60     78.58 o 
   0  11   9       29.12       37.24      8.60 o 
   1  11   9     1486.34     1561.27     67.03 o 
   2  11   9       26.06       28.31     16.76 o 
   3  11   9      776.77      771.97     45.65 o 
   4  11   9     5431.04     5459.82    143.30 o 
   5  11   9       53.18       58.94     19.07 o 
   6  11   9        0.26       -0.58     14.45 o 
   7  11   9     1067.65     1058.57     53.16 o 
   3  12   9     1304.72     1376.37     62.98 o 
   4  12   9      470.69      494.61     39.29 o 
   5  12   9      256.70      247.88     31.78 o 
  -3  -4  10       49.54       34.38     12.26 o 
  -2  -4  10     3013.96     3039.23     58.39 o 
  -1  -4  10      453.84      472.63     23.90 o 
   0  -4  10      292.78      324.73     31.20 o 
  -5  -3  10     1553.89     1574.91     38.60 o 
  -4  -3  10       76.38       80.39     26.87 o 
  -3  -3  10      833.34      860.62     28.60 o 
  -2  -3  10      186.16      197.72     16.92 o 
  -1  -3  10      169.04      175.75     16.75 o 
   0  -3  10       12.39       17.33     16.18 o 
   1  -3  10     4722.53     4986.59    117.30 o 
   2  -3  10     1823.33     1867.51     62.98 o 
  -5  -2  10      162.81      165.88     15.32 o 
  -4  -2  10     1270.16     1307.67     39.87 o 
  -3  -2  10     1241.15     1266.81     33.28 o 
  -2  -2  10     4518.09     4491.46     72.48 o 
  -1  -2  10       31.11       32.20     11.23 o 
   0  -2  10     1027.69     1063.77     45.07 o 
   1  -2  10     1016.17     1021.01     44.49 o 
   2  -2  10      629.48      650.63     37.56 o 
   3  -2  10     2061.31     2186.47     69.34 o 
   4  -2  10      578.23      659.29     39.87 o 
  -5  -1  10      139.29      162.87     17.91 o 
  -4  -1  10     1433.63     1405.87     33.50 o 
  -3  -1  10      637.54      620.94     23.08 o 
  -2  -1  10       15.00       14.91      9.95 o 
  -1  -1  10     5221.29     5344.41     80.85 o 
   0  -1  10       39.80       59.52     16.18 o 
   1  -1  10     3665.42     3728.09     92.45 o 
   2  -1  10       49.42       57.78     17.91 o 
   3  -1  10      954.99      945.31     43.34 o 
   4  -1  10      856.98      855.17     42.76 o 
   5  -1  10      173.32      170.46     25.42 o 
  -6   0  10      239.49      179.12     24.27 o 
  -5   0  10     2769.86     2617.52     78.01 o 
  -4   0  10      646.97      662.59     41.31 o 
  -3   0  10      471.18      465.20     68.47 o 
  -2   0  10       61.02       61.17     11.01 o 
  -1   0  10     3007.50     2845.19     72.81 o 
   0   0  10      946.79      911.80     39.29 o 
   1   0  10      246.76      265.80     25.42 o 
   2   0  10     7020.89     7264.93    150.23 o 
   3   0  10     1490.87     1519.67     54.32 o 
   4   0  10       89.84       85.52     19.65 o 
   5   0  10      264.70      253.09     28.31 o 
   6   0  10      273.22      319.53     31.20 o 
  -6   1  10      709.11      658.14     38.14 o 
  -5   1  10      468.39      415.45     30.05 o 
  -4   1  10     2668.36     2526.09     48.70 o 
  -3   1  10      335.33      330.21     17.57 o 
  -2   1  10     1814.25     1846.13     53.74 o 
  -1   1  10     4355.52     4215.20     94.18 o 
   0   1  10      313.66      295.84     24.27 o 
   1   1  10     2573.07     2620.99     69.92 o 
   2   1  10      184.77      197.04     22.53 o 
   3   1  10     1033.05     1115.77     46.23 o 
   4   1  10      836.86      869.04     41.03 o 
   5   1  10     1416.95     1489.62     53.16 o 
   6   1  10     2889.03     2897.19     80.32 o 
  -6   2  10      982.20      896.20     43.34 o 
  -5   2  10     1050.31      999.05     44.49 o 
  -4   2  10       20.44       11.56     12.13 o 
  -3   2  10     5408.96     5387.90    139.54 o 
  -2   2  10        1.58       21.38     10.98 o 
  -1   2  10     3734.64     3662.22     83.78 o 
   0   2  10      758.26      822.82     35.25 o 
   1   2  10      809.54      859.80     36.98 o 
   2   2  10     2487.92     2581.12     69.34 o 
   3   2  10      108.80      142.14     20.22 o 
   4   2  10     7847.24     8122.41    162.37 o 
   5   2  10      297.77      303.93     26.58 o 
   6   2  10      397.80      428.16     31.78 o 
   7   2  10     1706.35     1655.45     58.36 o 
  -5   3  10      432.04      421.33     26.58 o 
  -4   3  10      321.25      289.79     17.36 o 
  -3   3  10      395.82      280.24     22.53 o 
  -2   3  10     1072.43     1111.84     44.20 o 
  -1   3  10      283.57      262.96     25.14 o 
   0   3  10    10273.69    10446.41    191.84 o 
   1   3  10     5213.07     5242.56    110.36 o 
   2   3  10      770.94      767.37     33.22 o 
   3   3  10     1273.30     1269.82     38.71 o 
   4   3  10       18.28       24.02      7.47 o 
   5   3  10      101.28       99.52     10.33 o 
   6   3  10        0.49       -3.43      8.57 o 
   7   3  10     3280.46     3303.62     87.11 o 
  -5   4  10      472.31      430.07     22.82 o 
  -4   4  10     1784.83     1732.44     45.94 o 
  -3   4  10     4836.86     4661.27    110.36 o 
  -2   4  10        5.72        2.83      5.85 o 
  -1   4  10      937.92     1022.10     22.18 o 
   0   4  10      121.50      121.97     18.94 o 
   1   4  10      260.21      290.63     13.21 o 
   2   4  10     2456.60     2505.66     47.31 o 
   3   4  10     3817.82     3896.68     65.24 o 
   4   4  10     7465.75     7476.03    109.70 o 
   5   4  10        2.54       -4.14      7.16 o 
   6   4  10     3051.41     2937.13     46.85 o 
   7   4  10     1463.07     1399.04     31.19 o 
   8   4  10      130.15      134.28     14.76 o 
  -5   5  10     2816.05     2596.70     54.54 o 
  -4   5  10      108.30       97.98     12.01 o 
  -3   5  10     1336.62     1208.72    201.08 o 
  -2   5  10     3127.45     3009.57     55.56 o 
  -1   5  10       20.95       29.46      6.45 o 
   0   5  10     7081.83     7062.02     94.91 o 
   1   5  10      147.95      148.49     10.19 o 
   2   5  10     3367.71     3478.48     47.09 o 
   3   5  10      518.84      479.59     20.56 o 
   4   5  10      446.93      472.59     20.97 o 
   5   5  10     3421.65     3289.58     49.98 o 
   6   5  10       64.97       61.09      9.85 o 
   7   5  10     1071.05     1018.83     26.32 o 
   8   5  10       22.73       22.12     25.42 o 
  -4   6  10      787.58      770.23     35.25 o 
  -3   6  10        4.20       15.37      7.48 o 
  -2   6  10     4174.05     4189.40     70.67 o 
  -1   6  10     2080.92     2086.45     36.38 o 
   0   6  10      997.15      990.50     22.62 o 
   1   6  10     3859.23     3805.76     57.21 o 
   2   6  10     1103.66     1161.20     23.34 o 
   3   6  10      636.78      646.75     23.02 o 
   4   6  10       17.20       34.99     12.42 o 
   5   6  10     4363.54     4313.43    110.94 o 
   6   6  10     2547.84     2563.83     56.59 o 
   7   6  10       34.02       31.33     11.42 o 
   8   6  10     2858.97     2638.93     98.23 o 
  -3   7  10     1077.28     1109.09     31.86 o 
  -2   7  10      836.37      867.25     27.15 o 
  -1   7  10       33.04       38.09      7.72 o 
   0   7  10     1341.95     1344.18     27.47 o 
   1   7  10     2092.91     2176.89     35.66 o 
   2   7  10     4985.42     4896.94     77.57 o 
   3   7  10      555.98      580.37     33.80 o 
   4   7  10     1205.94     1188.00     49.69 o 
   5   7  10     1799.46     1750.79     62.40 o 
   6   7  10       84.09       86.87     13.68 o 
   7   7  10     1696.62     1616.75     46.23 o 
   8   7  10     1011.19      950.81     34.73 o 
  -2   8  10     3723.30     3797.13     67.19 o 
  -1   8  10        7.30        4.67      8.45 o 
   0   8  10      793.43      785.07     21.19 o 
   1   8  10     1676.39     1737.15     31.55 o 
   2   8  10       15.98       14.45     13.87 o 
   3   8  10     5900.39     5517.60    136.94 o 
   4   8  10       12.39        9.82     13.29 o 
   5   8  10     2901.28     2720.95     84.36 o 
   6   8  10      186.39      148.50     23.69 o 
   7   8  10      415.40      365.86     23.06 o 
   8   8  10      688.08      590.44     81.18 o 
  -1   9  10     3427.05     3507.46     53.94 o 
   0   9  10     1630.22     1639.03     32.49 o 
   1   9  10     1080.91     1100.11     38.80 o 
   2   9  10        9.34       23.69     14.45 o 
   3   9  10      955.89      941.85     47.38 o 
   4   9  10      773.52      791.04     43.34 o 
   5   9  10        3.01      -10.98     12.13 o 
   6   9  10     5499.09     5445.95    139.83 o 
   7   9  10     1773.80     1609.81     64.14 o 
   8   9  10      431.79      373.80     24.72 o 
   0  10  10     1389.21     1484.48     31.22 o 
   1  10  10      706.92      844.77     47.96 o 
   2  10  10     1471.48     1541.62     64.72 o 
   3  10  10     4179.00     4178.79    117.88 o 
   4  10  10       26.71       62.98     20.22 o 
   5  10  10      934.47      963.23     50.27 o 
   6  10  10       23.90       23.69     16.76 o 
   7  10  10      284.10      260.02     31.78 o 
   2  11  10        4.50        9.25     16.76 o 
   3  11  10     1104.22     1080.52     54.89 o 
   4  11  10      621.07      587.06     41.60 o 
   5  11  10      576.37      593.42     41.60 o 
   6  11  10     1649.22     1576.29     67.03 o 
  -3  -2  11       36.91       47.19     12.24 o 
  -2  -2  11     3001.87     2973.56     56.79 o 
  -1  -2  11      296.13      321.85     29.47 o 
   0  -2  11      336.00      317.80     30.62 o 
   1  -2  11      141.95      160.06     23.69 o 
   2  -2  11     2261.70     2397.37     75.12 o 
  -4  -1  11       63.88       82.66     12.67 o 
  -3  -1  11        7.72       27.16     12.71 o 
  -2  -1  11     4499.64     4516.13     73.32 o 
  -1  -1  11       41.89       32.94     16.18 o 
   0  -1  11        0.58        3.47     14.45 o 
   1  -1  11     4128.02     4233.69    104.01 o 
   2  -1  11      278.90      258.29     28.31 o 
   3  -1  11       92.99       63.56     21.38 o 
  -4   0  11        2.41        9.06     10.00 o 
  -3   0  11     3956.85     4020.80    116.14 o 
  -2   0  11       24.73       27.74     14.45 o 
  -1   0  11      913.34     1016.96     42.76 o 
   0   0  11     2019.44     2081.88     63.56 o 
   1   0  11     3010.51     3112.14     82.63 o 
   2   0  11      477.43      439.14     33.51 o 
   3   0  11      132.46      135.79     22.53 o 
   4   0  11     3059.85     3316.11     90.72 o 
  -4   1  11     4429.31     4245.82    108.05 o 
  -3   1  11      327.37      369.80     27.16 o 
  -2   1  11      334.82      327.05     25.42 o 
  -1   1  11       42.71       18.49     13.29 o 
   0   1  11     1897.44     2080.15     61.83 o 
   1   1  11       26.72       15.02     15.02 o 
   2   1  11      804.69      875.97     41.03 o 
   3   1  11     6217.26     6647.82    142.72 o 
   4   1  11       12.30       16.76     16.18 o 
   5   1  11       17.32      -15.60     15.60 o 
  -4   2  11     2982.21     2730.78     79.74 o 
  -3   2  11      150.00      114.41     18.49 o 
  -2   2  11        0.28      -11.56     11.56 o 
  -1   2  11     7681.12     7511.08    148.50 o 
   0   2  11      468.46      489.41     29.47 o 
   1   2  11       23.48       62.40     17.33 o 
   2   2  11      124.43      116.14     20.80 o 
   3   2  11     1583.24     1743.86     57.78 o 
   4   2  11       36.62       42.76     17.91 o 
   5   2  11        3.91       -9.82     15.02 o 
   6   2  11     5761.31     6204.05    137.52 o 
  -4   3  11      649.78      654.09     36.40 o 
  -2   3  11     2461.41     2436.47     46.97 o 
  -1   3  11     1908.69     1971.78     41.17 o 
   0   3  11        2.26        5.20     13.29 o 
   1   3  11     1355.66     1352.10     47.38 o 
   2   3  11     3578.38     3796.85     91.30 o 
   3   3  11     2363.86     2424.53     68.76 o 
   4   3  11      709.76      784.10     38.14 o 
   5   3  11     1381.67     1423.75     52.00 o 
   6   3  11      449.59      469.77     33.51 o 
  -4   4  11      340.79      331.16     19.20 o 
  -3   4  11      519.32      446.08     29.47 o 
  -2   4  11     1135.56     1121.55     45.07 o 
  -1   4  11      690.71      694.65     26.58 o 
   0   4  11     1686.77     1610.84     35.52 o 
   1   4  11     5754.35     5837.00     86.41 o 
   2   4  11      417.85      429.32     28.31 o 
   3   4  11       33.66       16.76     16.18 o 
   4   4  11     2937.32     3082.67     79.74 o 
   5   4  11      325.25      314.91     27.16 o 
   6   4  11      299.69      277.35     26.58 o 
   7   4  11      242.80      277.93     28.31 o 
  -4   5  11       60.36       64.87     11.23 o 
  -3   5  11     6397.26     6283.18     99.68 o 
  -2   5  11      315.85      309.15     27.65 o 
  -1   5  11        8.64       31.55      9.19 o 
   0   5  11     2404.37     2437.91     38.49 o 
   1   5  11      136.69      155.21     10.88 o 
   2   5  11      112.27      135.07     10.35 o 
   3   5  11      129.19      107.50     12.87 o 
   4   5  11     6629.96     6953.35    105.36 o 
   5   5  11      174.43      157.27     15.53 o 
   6   5  11        6.77       10.67      7.92 o 
   7   5  11     1965.76     2032.40     53.03 o 
  -3   6  11      354.21      316.04     27.16 o 
  -2   6  11       56.93       80.82      9.57 o 
  -1   6  11      620.46      635.25     26.23 o 
   0   6  11     4714.29     4646.12     63.15 o 
   1   6  11     1692.92     1751.96     31.32 o 
   2   6  11      214.91      221.74     16.04 o 
   3   6  11     2270.12     2267.31     77.43 o 
   4   6  11       87.03       80.35     12.46 o 
   5   6  11     1394.80     1407.11     36.60 o 
   6   6  11     1672.35     1579.92     33.43 o 
   7   6  11     1788.96     1781.45     50.79 o 
  -2   7  11      594.58      625.59     21.43 o 
  -1   7  11     3594.31     3629.61     65.57 o 
   0   7  11       42.40       39.89     11.30 o 
   1   7  11      364.22      391.27     20.14 o 
   2   7  11     5263.23     5399.81    122.79 o 
   3   7  11      926.74     1028.36     43.63 o 
   4   7  11      733.12      791.86     30.62 o 
   5   7  11      120.25       81.77     12.71 o 
   6   7  11     2071.36     2115.98     72.81 o 
   7   7  11        8.65       -3.76     10.21 o 
  -1   8  11       15.12       16.33      7.34 o 
   0   8  11       44.19       52.93      8.32 o 
   1   8  11       50.96       46.58     10.37 o 
   2   8  11     4309.29     4049.94    110.94 o 
   3   8  11        6.66       -4.27      8.96 o 
   4   8  11       10.89        6.74      9.60 o 
   5   8  11     5049.81     4921.87    128.85 o 
   6   8  11      400.35      409.67     34.09 o 
   7   8  11        1.31       15.02     15.60 o 
   0   9  11        1.29       -1.23      6.45 o 
   1   9  11     2945.61     3231.75     98.81 o 
   2   9  11      515.38      573.20     38.71 o 
   3   9  11     1168.26     1182.80     53.74 o 
   4   9  11      994.63      929.71     48.54 o 
   5   9  11     2243.57     2318.79     80.32 o 
   6   9  11        4.36       21.96     15.02 o 
   1  10  11      707.64      704.36     45.07 o 
   2  10  11      723.40      777.75     46.23 o 
   3  10  11      358.51      381.36     34.67 o 
   4  10  11      932.03      870.77     48.54 o 
   5  10  11      346.10      357.09     34.09 o 
   6  10  11      400.32      377.89     35.25 o 
  -2   0  12     1329.46     1398.32     51.43 o 
  -1   0  12     2009.92     2043.17     64.72 o 
   0   0  12      126.39      157.17     23.69 o 
   1   0  12     2847.85     3052.62     84.94 o 
   2   0  12     2195.00     2263.90     72.23 o 
  -3   1  12      415.88      364.60     28.89 o 
  -2   1  12     1966.80     1916.05     59.52 o 
  -1   1  12       26.26       13.87     14.45 o 
   0   1  12     1138.72     1160.26     46.80 o 
   1   1  12      114.42      154.28     23.11 o 
   2   1  12     1499.16     1562.42     57.78 o 
   3   1  12      507.74      571.46     37.56 o 
  -3   2  12       37.83        1.16      7.51 o 
  -2   2  12     1607.30     1628.30     53.16 o 
  -1   2  12        3.64       10.98     14.45 o 
   0   2  12      293.29      314.91     27.74 o 
   1   2  12     2064.00     2193.98     66.45 o 
   2   2  12      289.78      309.13     28.89 o 
   3   2  12     4557.94     4919.56    116.14 o 
   4   2  12      455.27      458.79     34.09 o 
  -3   3  12      811.42      683.56     37.56 o 
  -2   3  12       35.47       31.20     15.02 o 
  -1   3  12     3343.52     3314.68     69.05 o 
   0   3  12     3759.38     3865.04     91.87 o 
   1   3  12      762.20      772.55     38.14 o 
   2   3  12      448.70      358.83     31.20 o 
   3   3  12      146.01      174.50     23.69 o 
   4   3  12      329.74      379.05     31.78 o 
   5   3  12        5.73       20.22     17.33 o 
  -3   4  12        8.97       11.56     13.29 o 
  -2   4  12      755.54      776.01     38.71 o 
  -1   4  12       45.23       39.87     15.02 o 
   0   4  12      474.66      484.82     20.84 o 
   1   4  12      504.78      545.55     22.26 o 
   2   4  12     1750.64     1840.36     58.94 o 
   3   4  12     4839.63     5182.47    117.30 o 
   4   4  12       46.48       57.20     17.91 o 
   5   4  12      913.79      951.09     43.91 o 
  -2   5  12      101.72      127.12     20.22 o 
  -1   5  12     2716.29     2718.64     75.69 o 
   0   5  12      358.92      339.76     25.42 o 
   1   5  12     1851.02     1864.63    110.65 o 
   2   5  12     1261.07     1374.06     48.54 o 
   3   5  12      624.66      725.74     37.56 o 
   4   5  12     2057.50     2189.94     65.87 o 
   5   5  12      141.90      158.32     22.53 o 
   6   5  12     2900.62     2954.97     80.89 o 
  -2   6  12     1919.49     1854.76     44.10 o 
  -1   6  12      574.71      588.22     32.36 o 
   0   6  12      872.79      911.80     39.29 o 
   1   6  12      460.38      451.10     19.65 o 
   2   6  12      634.37      679.92     52.00 o 
   3   6  12       26.51       26.57     10.60 o 
   4   6  12     2864.49     3073.07     59.31 o 
   5   6  12     1308.50     1377.87     37.66 o 
   6   6  12      128.09      141.13     21.09 o 
  -1   7  12      743.75      785.52     22.84 o 
   0   7  12     1162.38     1226.06     34.63 o 
   1   7  12     3251.32     3170.50     93.03 o 
   2   7  12       18.75       42.89     11.03 o 
   3   7  12      621.79      699.74     42.47 o 
   4   7  12     2080.86     2113.77     47.13 o 
   5   7  12       39.99       49.30     12.24 o 
   6   7  12      733.25      734.38     30.62 o 
   0   8  12      718.64      746.70     22.12 o 
   1   8  12        6.54       10.40     14.45 o 
   2   8  12     1660.41     1601.14     62.98 o 
   3   8  12       62.73       75.11     12.77 o 
   4   8  12     2785.93     2793.14     80.89 o 
   5   8  12        7.60       -3.71     12.71 o 
   2   9  12      841.33      966.11     50.27 o 
   3   9  12      882.50      939.54     49.11 o 
   4   9  12       55.05       51.73     12.42 o 
   0   3  13      362.38      355.36     28.31 o 
   1   3  13     2128.34     2391.02     71.07 o 
   2   3  13     1275.66     1365.39     53.16 o 
   0   4  13     4786.36     4778.00     78.18 o 
   1   4  13      207.37      234.85     17.55 o 
   2   4  13       24.08       16.76     17.33 o 
   3   4  13     1216.46     1354.41     53.16 o 
   0   5  13      286.80      324.16     26.58 o 
   1   5  13       36.39       39.87     16.18 o 
   2   5  13       37.58       43.34     16.76 o 
   3   5  13     4020.80     4376.41    105.16 o 
   2   6  13     2050.33     2258.70     65.87 o 
   3   6  13        9.15       23.11     16.18 o 
                                                 
